# Supplementary material for: Trends and projections of the global burden of T2DM-associated CKD related to high BMI: A global burden of disease study 2021
Source: PLoS One. 2025 Oct 10;20(10):e0333672. doi: 10.1371/journal.pone.0333672 (PMC12513629; doi:10.1371/journal.pone.0333672)
Supplement: S1 Table — (XLSX) [file pone.0333672.s001.xlsx]

## Sheet: ASMR_204
	location_name	val	upper	lower	location
1	Southeast Asia	1.67	3.62	0.59	Southeast Asia
2	East Asia	2	3.67	0.81	East Asia
3	Democratic People's Republic of Korea	2.15	4.45	0.79	North Korea
4	Global	2.07	3.47	0.91	Global
5	China	1.94	3.54	0.79	China
6	Taiwan (Province of China)	3.83	7.4	1.4	Taiwan
7	Southeast Asia, East Asia, and Oceania	1.95	3.74	0.78	Southeast Asia, East Asia, and Oceania
8	Indonesia	1.26	2.61	0.48	Indonesia
9	Malaysia	3.83	6.79	1.56	Malaysia
10	Myanmar	1.1	2.43	0.41	Myanmar
11	Cambodia	0.55	1.35	0.17	Cambodia
12	Lao People's Democratic Republic	1.69	4.16	0.51	Laos
13	Sri Lanka	1.32	3.22	0.39	Sri Lanka
14	Maldives	1.87	3.97	0.69	Maldives
15	Philippines	2.45	5.52	0.74	Philippines
16	Thailand	2.33	5.26	0.68	Thailand
17	Viet Nam	0.74	1.8	0.24	Vietnam
18	Fiji	15.97	26.33	7.1	Fiji
19	Timor-Leste	0.55	1.3	0.17	Timor-Leste
20	Marshall Islands	12.02	34.79	2.27	Marshall Islands
21	Oceania	4.57	8.27	1.76	Oceania
22	Papua New Guinea	1.44	3.18	0.47	Papua New Guinea
23	Kiribati	12.02	23.43	4.59	Kiribati
24	Solomon Islands	3.45	7.89	1.08	Solomon Islands
25	Micronesia (Federated States of)	15.16	29.23	5.24	Micronesia
26	Samoa	13.74	23.44	5.63	Samoa
27	Central Asia	0.94	1.45	0.48	Central Asia
28	Vanuatu	6.86	13.6	2.66	Vanuatu
29	Tonga	7.06	11.83	2.61	Tonga
30	Central Europe, Eastern Europe, and Central Asia	0.61	0.88	0.31	Central Europe, Eastern Europe, and Central Asia
31	Armenia	0.9	1.38	0.43	Armenia
32	Georgia	0.89	1.53	0.43	Georgia
33	Kyrgyzstan	0.88	1.24	0.42	Kyrgyzstan
34	Tajikistan	0.18	0.31	0.08	Tajikistan
35	Azerbaijan	0.92	1.47	0.46	Azerbaijan
36	Kazakhstan	0.96	1.58	0.45	Kazakhstan
37	Mongolia	1.22	1.82	0.59	Mongolia
38	Turkmenistan	1.52	2.44	0.75	Turkmenistan
39	Uzbekistan	1.03	1.69	0.51	Uzbekistan
40	Albania	0.8	1.27	0.43	Albania
41	Bulgaria	1.03	1.71	0.5	Bulgaria
42	Central Europe	0.62	0.99	0.31	Central Europe
43	Bosnia and Herzegovina	0.91	1.57	0.44	Bosnia and Herzegovina
44	Czechia	0.45	0.75	0.21	Czech Republic
45	Croatia	0.96	1.59	0.44	Croatia
46	North Macedonia	0.72	1.31	0.29	North Macedonia
47	Hungary	0.56	0.94	0.24	Hungary
48	Montenegro	1.15	2.01	0.51	Montenegro
49	Romania	0.45	0.63	0.26	Romania
50	Poland	0.48	0.8	0.23	Poland
51	Slovakia	0.82	1.26	0.4	Slovakia
52	Eastern Europe	0.51	0.71	0.26	Eastern Europe
53	Estonia	1.58	2.27	0.77	Estonia
54	Serbia	1.12	1.94	0.48	Serbia
55	Wakayama	1.21	2.17	0.52	Wakayama
56	Shimane	1.08	1.93	0.47	Shimane
57	Hiroshima	1.14	2.06	0.51	Hiroshima
58	Okayama	1.03	1.86	0.45	Okayama
59	Tokushima	1.39	2.48	0.59	Tokushima
60	Fukuoka	0.65	1.38	0.23	Fukuoka
61	Ehime	1.24	2.21	0.55	Ehime
62	Yamaguchi	1.11	1.95	0.47	Yamaguchi
63	K艒chi	1.19	2.12	0.53	K艒chi
64	Saga	1.12	1.97	0.48	Saga
65	Kagawa	1.3	2.34	0.6	Kagawa
66	Nagasaki	1.24	2.26	0.54	Nagasaki
67	艑ita	1.13	2.08	0.5	艑ita
68	Kumamoto	1.1	2.03	0.47	Kumamoto
69	Kagoshima	1.38	2.49	0.64	Kagoshima
70	Bomet	1.53	3.2	0.51	Bomet
71	Okinawa	1.1	2.12	0.46	Okinawa
72	Miyazaki	1.12	1.97	0.47	Miyazaki
73	Busia	2.14	4.54	0.71	Busia
74	Baringo	3.14	6.19	1.14	Baringo
75	Bungoma	2.8	5.92	0.91	Bungoma
76	Embu	3.43	7.09	1.25	Embu
77	Homa Bay	2.56	5.47	0.84	Homa Bay
78	Kajiado	4.85	9.26	1.87	Kajiado
79	Elgeyo-Marakwet	4.34	8.64	1.51	Elgeyo-Marakwet
80	Garissa	1.19	2.64	0.39	Garissa
81	Isiolo	1.5	3.28	0.45	Isiolo
82	Kericho	3.21	6.75	1.11	Kericho
83	Kakamega	3.42	6.63	1.13	Kakamega
84	Kiambu	5.77	10.82	2.06	Kiambu
85	Kirinyaga	3.61	6.95	1.3	Kirinyaga
86	Kisumu	5.94	11.72	2.03	Kisumu
87	Kilifi	1.41	3.18	0.44	Kilifi
88	Kwale	2.46	5.19	0.82	Kwale
89	Kisii	4.83	9.06	1.77	Kisii
90	Lamu	2.46	5.23	0.79	Lamu
91	Kitui	2.29	4.96	0.71	Kitui
92	Makueni	2.17	4.52	0.66	Makueni
93	Laikipia	5	9.56	1.94	Laikipia
94	Marsabit	1.01	2.39	0.3	Marsabit
95	Machakos	3.24	6.3	1.13	Machakos
96	Migori	2.34	4.79	0.74	Migori
97	Mandera	0.5	1.24	0.16	Mandera
98	Meru	2.42	4.9	0.78	Meru
99	Mombasa	5.09	9.36	1.84	Mombasa
100	Nairobi	6.56	11.78	2.68	Nairobi
101	Nandi	2.22	4.5	0.76	Nandi
102	Murang'a	3.64	7.51	1.22	Murang'a
103	Nakuru	3.07	6.06	1.12	Nakuru
104	Nyamira	6.32	11.87	2.19	Nyamira
105	Narok	2.16	4.41	0.74	Narok
106	Nyandarua	3.86	7.71	1.34	Nyandarua
107	Tana River	1.83	3.91	0.57	Tana River
108	Siaya	3.93	7.69	1.44	Siaya
109	Nyeri	4.19	7.81	1.29	Nyeri
110	Samburu	0.77	1.82	0.22	Samburu
111	Taita Taveta	3.25	6.15	1.06	Taita Taveta
112	Tharaka Nithi	4.4	9.41	1.3	Tharaka Nithi
113	Uasin Gishu	3.43	6.73	1.11	Uasin Gishu
114	Trans Nzoia	2.51	5.2	0.85	Trans Nzoia
115	Vihiga	3.25	6.55	1.12	Vihiga
116	Turkana	0.48	1.28	0.14	Turkana
117	West Pokot	1.37	2.93	0.45	West Pokot
118	Commonwealth	1.31	2.28	0.54	Commonwealth
119	Wajir	0.65	1.44	0.2	Wajir
120	Commonwealth High Income	0.78	1.25	0.34	Commonwealth High Income
121	Commonwealth Low Income	1.26	2.35	0.48	Commonwealth Low Income
122	Africa	2.83	4.78	1.19	Africa
123	Commonwealth Middle Income	1.38	2.45	0.57	Commonwealth Middle Income
124	Asia	1.72	3.18	0.73	Asia
125	Other Union Territories	1.46	2.93	0.54	Other Union Territories
126	African Region	2.31	4.04	0.91	African Region
127	America	4.24	6.63	1.91	America
128	Europe	0.97	1.45	0.47	Europe
129	South-East Asia Region	1.16	2.21	0.46	South-East Asia Region
130	Region of the Americas	4.24	6.63	1.91	Region of the Americas
131	Eastern Mediterranean Region	3.85	6.18	1.73	Eastern Mediterranean Region
132	European Region	0.98	1.47	0.48	European Region
133	Western Pacific Region	1.78	3.31	0.73	Western Pacific Region
134	World Bank Upper Middle Income	2.3	3.9	1	World Bank Upper Middle Income
135	World Bank Low Income	2.04	3.8	0.77	World Bank Low Income
136	World Bank High Income	2	3.14	0.93	World Bank High Income
137	World Bank Lower Middle Income	1.59	2.8	0.66	World Bank Lower Middle Income
138	G20	1.95	3.25	0.88	G20
139	OECD Countries	2.17	3.4	1.02	OECD Countries
140	Four World Regions	2.07	3.46	0.91	Four World Regions
141	African Union	2.83	4.78	1.19	African Union
142	High-middle SDI	1.56	2.52	0.69	High-middle SDI
143	Low-middle SDI	1.93	3.23	0.8	Low-middle SDI
144	World Bank Income Levels	2.07	3.47	0.91	World Bank Income Levels
145	North America	4.05	6.4	1.86	North America
146	High SDI	2.12	3.37	0.99	High SDI
147	Low SDI	1.5	2.82	0.55	Low SDI
148	Nordic Region	0.8	1.23	0.36	Nordic Region
149	Middle SDI	2.46	4.37	1.05	Middle SDI
150	Darlington	0.42	0.84	0.17	Darlington
151	Stockton-on-Tees	0.48	0.96	0.18	Stockton-on-Tees
152	North Tyneside	0.41	0.82	0.16	North Tyneside
153	Northumberland	0.44	0.82	0.16	Northumberland
154	Newcastle upon Tyne	0.5	0.96	0.19	Newcastle upon Tyne
155	Redcar and Cleveland	0.55	1.06	0.21	Redcar and Cleveland
156	County Durham	0.49	0.94	0.2	County Durham
157	Middlesbrough	0.57	1.16	0.21	Middlesbrough
158	Gateshead	0.45	0.87	0.17	Gateshead
159	South Tyneside	0.44	0.87	0.16	South Tyneside
160	Sunderland	0.48	0.93	0.19	Sunderland
161	Hartlepool	0.49	0.97	0.19	Hartlepool
162	Cheshire East	0.42	0.8	0.16	Cheshire East
163	Trafford	0.4	0.7	0.15	Trafford
164	Stockport	0.34	0.59	0.14	Stockport
165	Cheshire West and Chester	0.43	0.8	0.17	Cheshire West and Chester
166	Lancashire	0.53	0.96	0.21	Lancashire
167	Sefton	0.45	0.85	0.18	Sefton
168	Bolton	0.48	0.85	0.19	Bolton
169	Cumbria	0.47	0.86	0.18	Cumbria
170	Bury	0.55	0.98	0.21	Bury
171	Wirral	0.47	0.89	0.18	Wirral
172	Warrington	0.49	0.94	0.2	Warrington
173	St Helens	0.54	1.04	0.21	St Helens
174	Rochdale	0.58	1.09	0.23	Rochdale
175	Oldham	0.49	0.93	0.19	Oldham
176	Halton	0.47	0.93	0.18	Halton
177	Wigan	0.44	0.84	0.18	Wigan
178	Tameside	0.42	0.75	0.17	Tameside
179	Liverpool	0.58	1.11	0.23	Liverpool
180	Blackburn with Darwen	0.55	0.99	0.22	Blackburn with Darwen
181	Salford	0.47	0.84	0.19	Salford
182	Knowsley	0.5	0.98	0.19	Knowsley
183	Manchester	0.51	0.91	0.2	Manchester
184	Blackpool	0.49	0.9	0.19	Blackpool
185	East Riding of Yorkshire	0.51	0.91	0.19	East Riding of Yorkshire
186	North Yorkshire	0.49	0.85	0.19	North Yorkshire
187	North East Lincolnshire	0.65	1.24	0.22	North East Lincolnshire
188	York	0.56	0.95	0.21	York
189	North Lincolnshire	0.67	1.2	0.24	North Lincolnshire
190	Calderdale	0.57	1	0.22	Calderdale
191	Kirklees	0.55	1.02	0.21	Kirklees
192	Bradford	0.55	1	0.21	Bradford
193	Sheffield	0.44	0.8	0.16	Sheffield
194	Leeds	0.52	0.93	0.2	Leeds
195	Rotherham	0.47	0.89	0.17	Rotherham
196	Wakefield	0.52	0.97	0.18	Wakefield
197	Doncaster	0.47	0.88	0.17	Doncaster
198	Barnsley	0.43	0.85	0.16	Barnsley
199	Kingston upon Hull, City of	0.59	1.12	0.23	Kingston upon Hull, City of
200	Northamptonshire	0.58	1.17	0.22	Northamptonshire
201	Rutland	0.49	0.84	0.17	Rutland
202	Leicestershire	0.43	0.78	0.16	Leicestershire
203	Derbyshire	0.48	0.87	0.18	Derbyshire
204	Nottingham	0.46	0.89	0.18	Nottingham
205	Derby	0.47	0.9	0.18	Derby
206	Lincolnshire	0.62	1.15	0.23	Lincolnshire
207	Nottinghamshire	0.57	1.04	0.22	Nottinghamshire
208	Warwickshire	0.58	1.05	0.21	Warwickshire
209	Solihull	0.44	0.83	0.15	Solihull
210	Worcestershire	0.48	0.85	0.18	Worcestershire
211	Leicester	0.49	0.94	0.19	Leicester
212	Herefordshire, County of	0.52	0.95	0.18	Herefordshire, County of
213	Shropshire	0.51	0.91	0.18	Shropshire
214	Staffordshire	0.56	0.99	0.19	Staffordshire
215	Coventry	0.62	1.18	0.22	Coventry
216	Stoke-on-Trent	0.53	1	0.2	Stoke-on-Trent
217	Wolverhampton	0.66	1.26	0.25	Wolverhampton
218	Dudley	0.54	1.06	0.18	Dudley
219	Telford and Wrekin	0.64	1.19	0.23	Telford and Wrekin
220	Walsall	0.57	1.09	0.21	Walsall
221	Sandwell	0.52	1.04	0.18	Sandwell
222	Birmingham	0.49	0.98	0.18	Birmingham
223	Central Bedfordshire	0.42	0.79	0.16	Central Bedfordshire
224	Hertfordshire	0.38	0.69	0.13	Hertfordshire
225	Cambridgeshire	0.36	0.68	0.13	Cambridgeshire
226	Bedford	0.46	0.88	0.17	Bedford
227	Essex	0.44	0.88	0.16	Essex
228	Suffolk	0.4	0.74	0.15	Suffolk
229	Thurrock	0.36	0.7	0.13	Thurrock
230	Southend-on-Sea	0.41	0.83	0.15	Southend-on-Sea
231	Luton	0.45	0.93	0.16	Luton
232	Kensington and Chelsea	0.34	0.64	0.12	Kensington and Chelsea
233	Norfolk	0.42	0.84	0.16	Norfolk
234	Peterborough	0.4	0.82	0.15	Peterborough
235	Richmond upon Thames	0.29	0.55	0.11	Richmond upon Thames
236	Westminster	0.31	0.6	0.11	Westminster
237	Barnet	0.32	0.62	0.12	Barnet
238	Bexley	0.28	0.58	0.1	Bexley
239	Merton	0.35	0.69	0.12	Merton
240	Hillingdon	0.33	0.68	0.12	Hillingdon
241	Redbridge	0.38	0.74	0.13	Redbridge
242	Bromley	0.29	0.57	0.1	Bromley
243	Brent	0.34	0.69	0.12	Brent
244	Kingston upon Thames	0.32	0.61	0.11	Kingston upon Thames
245	Sutton	0.29	0.59	0.11	Sutton
246	Havering	0.31	0.64	0.11	Havering
247	Enfield	0.32	0.65	0.11	Enfield
248	Hammersmith and Fulham	0.48	0.95	0.18	Hammersmith and Fulham
249	Harrow	0.25	0.49	0.09	Harrow
250	Croydon	0.36	0.75	0.13	Croydon
251	Greenwich	0.38	0.75	0.13	Greenwich
252	Waltham Forest	0.38	0.78	0.13	Waltham Forest
253	Lambeth	0.49	0.96	0.18	Lambeth
254	Ealing	0.42	0.86	0.16	Ealing
255	Wandsworth	0.39	0.77	0.14	Wandsworth
256	Camden	0.31	0.59	0.12	Camden
257	Hounslow	0.35	0.72	0.13	Hounslow
258	Lewisham	0.36	0.75	0.13	Lewisham
259	Newham	0.51	1.05	0.18	Newham
260	Southwark	0.49	0.98	0.18	Southwark
261	Barking and Dagenham	0.36	0.76	0.13	Barking and Dagenham
262	Hackney	0.52	1.02	0.19	Hackney
263	Haringey	0.41	0.83	0.15	Haringey
264	Tower Hamlets	0.44	0.94	0.16	Tower Hamlets
265	Buckinghamshire	0.34	0.64	0.12	Buckinghamshire
266	Windsor and Maidenhead	0.32	0.64	0.11	Windsor and Maidenhead
267	Islington	0.46	0.87	0.17	Islington
268	Wokingham	0.32	0.66	0.11	Wokingham
269	Surrey	0.33	0.63	0.11	Surrey
270	Hampshire	0.32	0.62	0.12	Hampshire
271	West Sussex	0.34	0.65	0.11	West Sussex
272	West Berkshire	0.29	0.6	0.1	West Berkshire
273	Reading	0.4	0.84	0.14	Reading
274	Bracknell Forest	0.24	0.5	0.08	Bracknell Forest
275	Oxfordshire	0.38	0.71	0.14	Oxfordshire
276	Brighton and Hove	0.44	0.83	0.16	Brighton and Hove
277	Kent	0.38	0.77	0.14	Kent
278	Medway	0.38	0.79	0.13	Medway
279	Portsmouth	0.38	0.81	0.14	Portsmouth
280	East Sussex	0.33	0.67	0.11	East Sussex
281	Isle of Wight	0.41	0.84	0.14	Isle of Wight
282	Milton Keynes	0.35	0.73	0.12	Milton Keynes
283	Slough	0.39	0.83	0.14	Slough
284	Southampton	0.38	0.8	0.13	Southampton
285	Dorset	0.34	0.66	0.12	Dorset
286	South Gloucestershire	0.41	0.78	0.14	South Gloucestershire
287	Wiltshire	0.45	0.77	0.16	Wiltshire
288	North Somerset	0.42	0.77	0.15	North Somerset
289	Poole	0.34	0.64	0.12	Poole
290	Devon	0.41	0.78	0.15	Devon
291	Bath and North East Somerset	0.4	0.68	0.15	Bath and North East Somerset
292	Gloucestershire	0.43	0.8	0.16	Gloucestershire
293	Somerset	0.44	0.86	0.16	Somerset
294	Torbay	0.43	0.82	0.16	Torbay
295	Swindon	0.35	0.64	0.13	Swindon
296	Bournemouth	0.47	0.92	0.16	Bournemouth
297	Plymouth	0.44	0.83	0.16	Plymouth
298	Bristol, City of	0.46	0.89	0.17	Bristol, City of
299	Afar	2.35	5.42	0.74	Afar
300	Cornwall	0.43	0.81	0.16	Cornwall
301	Oromia	1.93	4.32	0.65	Oromia
302	Tigray	2.18	4.85	0.7	Tigray
303	Benishangul-Gumuz	2.21	4.99	0.73	Benishangul-Gumuz
304	Amhara	1.54	3.58	0.49	Amhara
305	Harari	4.6	9.67	1.5	Harari
306	Somali	1.7	3.86	0.55	Somali
307	Southern Nations, Nationalities, and Peoples	2.05	4.74	0.64	Southern Nations, Nationalities, and Peoples
308	Gambella	3.07	6.97	0.92	Gambella
309	Dire Dawa	3.79	7.88	1.2	Dire Dawa
310	Ardebil	2.8	5	1.07	Ardebil
311	Addis Ababa	6.65	12.74	2.35	Addis Ababa
312	West Azarbayejan	2.12	4.14	0.77	West Azarbayejan
313	Alborz	2.14	3.7	0.85	Alborz
314	East Azarbayejan	3.19	5.96	1.17	East Azarbayejan
315	Chahar Mahaal and Bakhtiari	1.43	2.46	0.53	Chahar Mahaal and Bakhtiari
316	Gilan	2.55	4.45	1	Gilan
317	Hamadan	1.99	3.38	0.72	Hamadan
318	Bushehr	2.01	3.69	0.78	Bushehr
319	Fars	3.02	4.83	1.32	Fars
320	Hormozgan	2.97	5.5	1	Hormozgan
321	Golestan	2.98	5.15	1.17	Golestan
322	Ilam	4.41	7.52	1.47	Ilam
323	Isfahan	1.88	3.41	0.69	Isfahan
324	Kermanshah	2.49	4.37	0.96	Kermanshah
325	Khorasan-e-Razavi	2.1	4.06	0.71	Khorasan-e-Razavi
326	Kerman	2.94	5.16	1.16	Kerman
327	Khuzestan	1.85	3.51	0.72	Khuzestan
328	North Khorasan	2.3	4.07	0.81	North Khorasan
329	South Khorasan	2.02	3.79	0.69	South Khorasan
330	Kurdistan	1.9	3.53	0.69	Kurdistan
331	Qazvin	2.35	4.27	0.87	Qazvin
332	Markazi	1.92	3.39	0.73	Markazi
333	Kohgiluyeh and Boyer-Ahmad	1.78	2.94	0.77	Kohgiluyeh and Boyer-Ahmad
334	Lorestan	2.17	3.77	0.86	Lorestan
335	Mazandaran	2.19	3.7	0.82	Mazandaran
336	Semnan	2.53	4.58	0.98	Semnan
337	Qom	2.55	4.57	0.95	Qom
338	Tehran	2.07	3.84	0.78	Tehran
339	Sistan and Baluchistan	3.18	6.11	0.93	Sistan and Baluchistan
340	Yazd	2.38	4.34	0.87	Yazd
341	Balochistan	2.52	4.61	1.01	Balochistan
342	Zanjan	2.33	4.07	0.87	Zanjan
343	Islamabad Capital Territory	4.47	8.32	1.87	Islamabad Capital Territory
344	Tr酶ndelag	0.49	0.79	0.22	Tr酶ndelag
345	Azad Jammu & Kashmir	2.67	5.08	1.12	Azad Jammu & Kashmir
346	Gilgit-Baltistan	2.25	4.29	0.92	Gilgit-Baltistan
347	Khyber Pakhtunkhwa	1.89	3.39	0.77	Khyber Pakhtunkhwa
348	Sindh	2.53	4.76	0.98	Sindh
349	Punjab	2.75	5.14	1.23	Punjab
350	Vestland	0.38	0.64	0.16	Vestland
351	Vestfold og Telemark	0.44	0.77	0.19	Vestfold og Telemark
352	Viken	0.46	0.79	0.2	Viken
353	Organization of Islamic Cooperation	2.53	4.09	1.1	Organization of Islamic Cooperation
354	Agder	0.45	0.8	0.19	Agder
355	Innlandet	0.47	0.79	0.2	Innlandet
356	Troms og Finnmark	0.56	0.9	0.24	Troms og Finnmark
357	Association of Southeast Asian Nations	1.66	3.59	0.59	Association of Southeast Asian Nations
358	Brazil South	3.76	5.49	1.69	Brazil South
359	Brazil Northeast	3.41	5.44	1.5	Brazil Northeast
360	Sahel Region	1.81	3.26	0.74	Sahel Region
361	Gulf Cooperation Council	8.72	14.34	3.97	Gulf Cooperation Council
362	Brazil North	4.22	6.63	1.88	Brazil North
363	Brazil Central-West	3.96	6.1	1.88	Brazil Central-West
364	Central Africa	3.41	6.1	1.38	Central Africa
365	Brazil Southeast	3.86	5.82	1.75	Brazil Southeast
366	Basic Health System	2.5	4.3	1.07	Basic Health System
367	Minimal Health System	2.05	4.09	0.74	Minimal Health System
368	Advanced Health System	1.84	2.85	0.86	Advanced Health System
369	Limited Health System	1.39	2.52	0.57	Limited Health System
370	Health System Grouping Levels	2.07	3.47	0.91	Health System Grouping Levels
371	Slovenia	0.44	0.7	0.21	Slovenia
372	Belarus	0.17	0.26	0.08	Belarus
373	Lithuania	0.48	0.67	0.26	Lithuania
374	Russian Federation	0.65	0.91	0.33	Russia
375	High-income	1.96	3.06	0.9	High-income
376	Latvia	0.7	1.01	0.36	Latvia
377	Republic of Moldova	0.25	0.38	0.13	Moldova
378	Ukraine	0.13	0.2	0.06	Ukraine
379	High-income Asia Pacific	1.13	1.98	0.49	High-income Asia Pacific
380	Japan	1.1	1.95	0.49	Japan
381	Singapore	1.48	2.68	0.57	Singapore
382	Australia	0.48	0.71	0.24	Australia
383	Brunei Darussalam	3.65	6.74	1.5	Brunei
384	Republic of Korea	1.3	2.58	0.49	South Korea
385	Australasia	0.53	0.78	0.27	Australasia
386	Western Europe	0.91	1.41	0.39	Western Europe
387	New Zealand	0.79	1.14	0.38	New Zealand
388	Austria	1.86	2.58	0.92	Austria
389	Cyprus	1.55	2.74	0.64	Cyprus
390	Finland	0.6	1.02	0.27	Finland
391	Andorra	0.89	1.57	0.36	Andorra
392	Belgium	0.87	1.39	0.38	Belgium
393	Denmark	1.27	1.86	0.59	Denmark
394	Germany	1.1	2.02	0.44	Germany
395	France	0.76	1.06	0.36	France
396	Greece	2.69	3.82	1.27	Greece
397	Ireland	0.86	1.35	0.38	Ireland
398	Italy	0.73	1.22	0.3	Italy
399	Iceland	0.37	0.56	0.17	Iceland
400	Israel	1.8	3.23	0.77	Israel
401	Malta	0.96	1.67	0.4	Malta
402	Norway	0.44	0.74	0.2	Norway
403	Luxembourg	0.93	1.7	0.38	Luxembourg
404	Spain	0.88	1.55	0.34	Spain
405	Netherlands	0.87	1.32	0.37	Netherlands
406	Portugal	1.31	2.33	0.54	Portugal
407	Switzerland	0.56	1.11	0.19	Switzerland
408	Southern Latin America	2.81	4.26	1.29	Southern Latin America
409	Argentina	3.28	4.85	1.51	Argentina
410	Uruguay	1.63	2.63	0.65	Uruguay
411	United Kingdom	0.47	0.83	0.18	UK
412	Sweden	0.83	1.38	0.34	Sweden
413	Chile	2.06	3.42	0.93	Chile
414	High-income North America	4.05	6.4	1.86	High-income North America
415	Canada	1.11	1.84	0.4	Canada
416	Latin America and Caribbean	4.68	7.28	2.13	Latin America and Caribbean
417	Antigua and Barbuda	8.68	15.71	3.45	Barbuda
418	Barbados	6.92	11.81	3.2	Barbados
419	United States of America	4.42	7	2.04	USA
420	Caribbean	4.85	7.98	2.02	Caribbean
421	Bahamas	7.71	13.06	3.46	Bahamas
422	Cuba	3.15	5.47	1.35	Cuba
423	Dominican Republic	4.93	8.15	2.09	Dominican Republic
424	Guyana	10.26	17.83	4.59	Guyana
425	Belize	9.75	15.66	3.94	Belize
426	Dominica	12.22	20.12	5.07	Dominica
427	Grenada	9.53	17.51	3.73	Grenada
428	Haiti	2.43	5.73	0.77	Haiti
429	Saint Lucia	6.37	12.09	2.54	Saint Lucia
430	Andean Latin America	6.9	11.19	2.93	Andean Latin America
431	Suriname	5.91	11.65	1.91	Suriname
432	Jamaica	4.72	8.51	1.67	Jamaica
433	Saint Vincent and the Grenadines	5.74	10.95	2.19	Grenadines
434	Trinidad and Tobago	7.89	13.76	3.36	Tobago
435	Ecuador	8.11	13.98	3.65	Ecuador
436	Central Latin America	5.06	8	2.39	Central Latin America
437	Bolivia (Plurinational State of)	8.84	16.48	3.19	Bolivia
438	Costa Rica	3.63	6.04	1.57	Costa Rica
439	Guatemala	4.78	8.49	1.99	Guatemala
440	Peru	5.89	9.99	2.4	Peru
441	Colombia	1.67	2.85	0.68	Colombia
442	El Salvador	8.26	13.76	3.39	El Salvador
443	Honduras	2.35	4.24	0.84	Honduras
444	Nicaragua	5.74	9.86	2.42	Nicaragua
445	Venezuela (Bolivarian Republic of)	4.92	8.06	2.14	Venezuela
446	Brazil	3.74	5.6	1.71	Brazil
447	Mexico	6.76	10.61	3.16	Mexico
448	Panama	3.95	6.44	1.73	Panama
449	Tropical Latin America	3.77	5.68	1.72	Tropical Latin America
450	North Africa and Middle East	4.17	6.63	1.85	North Africa and Middle East
451	Algeria	3.64	6.57	1.55	Algeria
452	Egypt	7.9	12.91	3.48	Egypt
453	Paraguay	4.77	8.12	1.98	Paraguay
454	North Africa and Middle East	4.17	6.63	1.85	North Africa and Middle East
455	Bahrain	5.97	10.59	2.84	Bahrain
456	Iraq	5.14	9.24	1.95	Iraq
457	Iran (Islamic Republic of)	2.31	3.98	0.91	Iran
458	Kuwait	2.33	3.8	1.03	Kuwait
459	Jordan	6.58	10.72	3.01	Jordan
460	Lebanon	3.38	5.92	1.45	Lebanon
461	Morocco	2.74	4.74	1.17	Morocco
462	Oman	5.28	8.63	2.4	Oman
463	Libya	4.76	8.42	1.78	Libya
464	Palestine	4.46	7.58	1.79	Palestine
465	Saudi Arabia	11.45	18.92	5.23	Saudi Arabia
466	Qatar	5.1	8.46	2.58	Qatar
467	Tunisia	2.84	5.25	1.06	Tunisia
468	United Arab Emirates	5.83	10.11	2.18	United Arab Emirates
469	South Asia	1.12	2.03	0.48	South Asia
470	Syrian Arab Republic	5.44	9.47	2.3	Syria
471	T眉rkiye	3.77	6.12	1.69	Turkey
472	Afghanistan	3.71	8.23	1.2	Afghanistan
473	Yemen	1.64	3.2	0.61	Yemen
474	South Asia	1.12	2.03	0.48	South Asia
475	Bangladesh	0.66	1.33	0.24	Bangladesh
476	India	1.04	1.9	0.45	India
477	Pakistan	2.58	4.71	1.12	Pakistan
478	Bhutan	1.86	3.67	0.7	Bhutan
479	Central Sub-Saharan Africa	2.92	5.64	1.04	Central Sub-Saharan Africa
480	Nepal	1.1	2.29	0.43	Nepal
481	Sub-Saharan Africa	2.16	3.84	0.83	Sub-Saharan Africa
482	Central African Republic	2.21	4.4	0.79	Central African Republic
483	Democratic Republic of the Congo	3.22	6.35	1.14	Democratic Republic of the Congo
484	Angola	1.45	3.1	0.48	Angola
485	Gabon	7	12.81	2.3	Gabon
486	Congo	3.07	6.2	1.11	Republic of Congo
487	Burundi	1.31	2.83	0.44	Burundi
488	Eastern Sub-Saharan Africa	2.26	4.37	0.83	Eastern Sub-Saharan Africa
489	Equatorial Guinea	4.76	9.13	1.72	Equatorial Guinea
490	Djibouti	1.83	4.13	0.63	Djibouti
491	Comoros	2.44	5.46	0.89	Comoros
492	Eritrea	1.16	2.69	0.37	Eritrea
493	Kenya	3.32	6.15	1.18	Kenya
494	Malawi	3.02	6.3	1.19	Malawi
495	Ethiopia	2.08	4.59	0.68	Ethiopia
496	Mozambique	1.63	3.62	0.59	Mozambique
497	Madagascar	1.67	3.59	0.52	Madagascar
498	Seychelles	6.69	12.88	2.5	Seychelles
499	Mauritius	9.93	18.24	3.89	Mauritius
500	Somalia	2.17	4.67	0.7	Somalia
501	United Republic of Tanzania	2.14	3.66	0.87	Tanzania
502	Rwanda	1.29	2.89	0.42	Rwanda
503	Zambia	4.03	7.93	1.47	Zambia
504	Botswana	1.41	2.63	0.46	Botswana
505	Uganda	1.98	4.13	0.77	Uganda
506	Southern Sub-Saharan Africa	1.89	3.34	0.73	Southern Sub-Saharan Africa
507	Lesotho	1.77	3.6	0.6	Lesotho
508	South Africa	1.9	3.29	0.76	South Africa
509	Namibia	1.62	2.91	0.58	Namibia
510	Zimbabwe	1.62	3.29	0.5	Zimbabwe
511	Benin	1.59	3.13	0.55	Benin
512	Eswatini	4.13	7.86	1.55	Swaziland
513	Western Sub-Saharan Africa	1.97	3.47	0.82	Western Sub-Saharan Africa
514	Burkina Faso	0.78	1.63	0.24	Burkina Faso
515	Guinea	1.04	2.08	0.37	Guinea
516	Gambia	2.07	4.01	0.73	Gambia
517	Chad	1.16	2.45	0.39	Chad
518	Cameroon	5.54	9.7	2.35	Cameroon
519	Ghana	3.75	6.78	1.63	Ghana
520	C么te d'Ivoire	1.62	2.99	0.61	Ivory Coast
521	Cabo Verde	1.55	3.12	0.58	Cape Verde
522	Liberia	2.64	4.88	0.99	Liberia
523	Guinea-Bissau	1.75	3.56	0.6	Guinea-Bissau
524	Mali	1.52	3.27	0.59	Mali
525	Niger	0.63	1.35	0.21	Niger
526	Sao Tome and Principe	5.31	9.06	2.15	Sao Tome and Principe
527	Nigeria	1.58	2.76	0.62	Nigeria
528	Mauritania	3.74	6.34	1.43	Mauritania
529	East Asia & Pacific - WB	1.81	3.44	0.73	East Asia & Pacific - WB
530	Sub-Saharan Africa - WB	2.18	3.86	0.83	Sub-Saharan Africa - WB
531	Sierra Leone	1.2	2.4	0.43	Sierra Leone
532	Europe & Central Asia - WB	0.98	1.46	0.48	Europe & Central Asia - WB
533	Togo	2.29	4.36	0.83	Togo
534	Senegal	2.09	4.29	0.77	Senegal
535	Latin America & Caribbean - WB	4.44	6.9	2.03	Latin America & Caribbean - WB
536	South Asia - WB	1.14	2.06	0.49	South Asia - WB
537	Middle East & North Africa - WB	4.3	6.93	1.99	Middle East & North Africa - WB
538	Eastern Africa	2.26	4.28	0.83	Eastern Africa
539	Southern Africa	2.06	3.66	0.76	Southern Africa
540	American Samoa	26	43.91	11.06	American Samoa
541	Western Africa	1.73	3.03	0.7	Western Africa
542	Northern Africa	4.87	7.91	2.18	Northern Africa
543	Cook Islands	7.26	12.01	3.15	Cook Islands
544	Bermuda	4.43	6.69	2.13	Bermuda
545	Guam	4.92	8.61	1.9	Guam
546	Nauru	18.49	33.71	7.27	Nauru
547	Northern Mariana Islands	20.31	34.68	8.26	Northern Mariana Islands
548	Greenland	1.37	2.83	0.4	Greenland
549	Monaco	1.11	1.71	0.5	Monaco
550	Niue	17.11	33.17	6.1	Niue
551	Puerto Rico	8.52	13.5	4.11	Puerto Rico
552	San Marino	0.42	0.73	0.17	San Marino
553	Palau	15.84	27.88	6.61	Palau
554	Saint Kitts and Nevis	11.56	20.4	4.82	Nevis
555	Tokelau	9.67	17.23	3.71	Tokelau
556	World Bank Regions	2.08	3.47	0.91	World Bank Regions
557	Tuvalu	9.05	20	2.59	Tuvalu
558	Scotland	0.77	1.08	0.33	Scotland
559	United States Virgin Islands	4.34	7.53	1.84	Virgin Islands
560	WHO region	2.06	3.44	0.91	WHO region
561	South Sudan	2.18	4.8	0.74	South Sudan
562	Northern Ireland	0.62	1.06	0.27	Northern Ireland
563	Eastern Cape	2.13	3.75	0.91	Eastern Cape
564	Free State	2.79	4.74	1.11	Free State
565	KwaZulu-Natal	1.77	3.01	0.7	KwaZulu-Natal
566	Gauteng	1.17	2.42	0.37	Gauteng
567	Mpumalanga	1.71	3.13	0.67	Mpumalanga
568	Limpopo	2.36	4.03	1.01	Limpopo
569	Northern Cape	2.08	3.65	0.75	Northern Cape
570	North-West	3.32	5.58	1.34	North-West
571	Western Cape	1.97	3.45	0.77	Western Cape
572	Alabama	6.13	9.74	2.83	Alabama
573	Arizona	4.27	7.06	1.79	Arizona
574	California	4.43	7.44	1.92	California
575	Sudan	1.77	3.37	0.62	Sudan
576	Alaska	3.41	5.54	1.51	Alaska
577	Arkansas	5.07	8.15	2.16	Arkansas
578	Colorado	3.84	6.43	1.56	Colorado
579	Delaware	4.33	6.86	1.95	Delaware
580	Florida	3.09	5.01	1.34	Florida
581	Connecticut	3.15	5.2	1.34	Connecticut
582	Hawaii	4.15	7.13	1.75	Hawaii
583	District of Columbia	3.52	6.54	1.17	District of Columbia
584	Illinois	4.58	7.48	2.07	Illinois
585	Georgia	4.87	7.89	2.24	Georgia
586	Idaho	3.59	6.05	1.56	Idaho
587	Iowa	3.99	6.23	1.79	Iowa
588	Kentucky	6.2	9.89	2.84	Kentucky
589	Maine	3.73	6.18	1.65	Maine
590	Indiana	5.74	9.24	2.57	Indiana
591	Kansas	4.4	7.12	1.9	Kansas
592	Massachusetts	3.25	5.4	1.49	Massachusetts
593	Louisiana	6.42	10.24	2.96	Louisiana
594	Maryland	3.44	5.63	1.61	Maryland
595	Michigan	4.36	6.85	2.09	Michigan
596	Mississippi	6.93	10.98	3.07	Mississippi
597	Montana	3.61	6.06	1.43	Montana
598	Minnesota	3.7	6.07	1.58	Minnesota
599	Missouri	4.57	7.45	2.04	Missouri
600	Nebraska	4.78	7.64	2.12	Nebraska
601	North Dakota	3.41	5.94	1.32	North Dakota
602	New York	3.09	5.06	1.39	New York
603	New Jersey	3.32	5.49	1.53	New Jersey
604	Nevada	3.71	6.04	1.66	Nevada
605	Ohio	5.54	8.88	2.38	Ohio
606	New Hampshire	3.08	5.19	1.33	New Hampshire
607	New Mexico	5.14	8.45	2.21	New Mexico
608	North Carolina	5.1	8.11	2.23	North Carolina
609	Oklahoma	6.76	10.9	3.02	Oklahoma
610	Rhode Island	3.12	5.16	1.34	Rhode Island
611	South Dakota	4.43	7.17	1.95	South Dakota
612	Oregon	3.59	5.75	1.58	Oregon
613	Pennsylvania	4.19	6.87	1.78	Pennsylvania
614	South Carolina	5.41	8.53	2.49	South Carolina
615	Texas	6.12	9.62	2.79	Texas
616	Tennessee	4.41	7.23	2.05	Tennessee
617	Utah	4.69	8.07	2.04	Utah
618	Vermont	3.02	4.98	1.24	Vermont
619	Washington	3.39	5.48	1.47	Washington
620	Virginia	4.66	7.62	2.05	Virginia
621	Wisconsin	3.98	6.63	1.74	Wisconsin
622	West Virginia	6.23	9.52	2.77	West Virginia
623	North East England	0.47	0.91	0.18	North East England
624	Yorkshire and the Humber	0.52	0.92	0.2	Yorkshire and the Humber
625	Wyoming	3.73	6.21	1.76	Wyoming
626	North West England	0.48	0.89	0.19	North West England
627	East Midlands	0.52	1.01	0.2	East Midlands
628	East of England	0.41	0.77	0.15	East of England
629	West Midlands	0.54	0.98	0.2	West Midlands
630	South East England	0.35	0.7	0.12	South East England
631	Wales	0.4	0.69	0.16	Wales
632	Greater London	0.35	0.71	0.13	Greater London
633	South West England	0.42	0.78	0.16	South West England
634	Baja California	6.18	9.55	3.04	Baja California
635	Campeche	6.96	11.01	3.18	Campeche
636	Aguascalientes	7.05	10.76	3.12	Aguascalientes
637	Baja California Sur	6.29	9.88	3.06	Baja California Sur
638	Colima	6.38	10.33	2.83	Colima
639	Coahuila	9.15	14.11	4.39	Coahuila
640	Chihuahua	6.81	10.9	3.27	Chihuahua
641	Chiapas	7.02	11.78	2.93	Chiapas
642	M茅xico	7.94	14.02	3.47	M茅xico
643	Hidalgo	6.09	9.63	2.85	Hidalgo
644	Guanajuato	7.05	11.03	3.22	Guanajuato
645	Mexico City	5.63	9.85	2.44	Mexico City
646	Guerrero	5.72	10.06	2.42	Guerrero
647	Jalisco	6.44	10.45	3.01	Jalisco
648	Durango	5.8	9.27	2.8	Durango
649	Morelos	6.88	11.26	3.14	Morelos
650	Puebla	7.72	12.39	3.63	Puebla
651	Nuevo Le贸n	7.34	11.29	3.44	Nuevo Le贸n
652	Michoac谩n de Ocampo	6.3	10.44	2.89	Michoac谩n de Ocampo
653	Nayarit	5.08	8.28	2.36	Nayarit
654	Oaxaca	6.27	11.01	2.85	Oaxaca
655	Quer茅taro	5.99	9.79	2.75	Quer茅taro
656	Quintana Roo	7.96	12.93	3.34	Quintana Roo
657	Sinaloa	4.41	6.9	2.05	Sinaloa
658	San Luis Potos铆	4.84	7.92	2.19	San Luis Potos铆
659	Sonora	5.38	8.47	2.46	Sonora
660	Tabasco	9.61	15.37	4.51	Tabasco
661	Tamaulipas	7.59	12.06	3.61	Tamaulipas
662	Zacatecas	6.71	10.57	3.24	Zacatecas
663	North Sumatra	1.57	3.24	0.53	North Sumatra
664	Yucat谩n	5.36	8.32	2.46	Yucat谩n
665	Aceh	1.54	3.28	0.54	Aceh
666	Riau	1.44	3.03	0.57	Riau
667	South Sumatra	1.14	2.5	0.44	South Sumatra
668	West Sumatra	1.68	3.39	0.59	West Sumatra
669	Lampung	0.91	1.95	0.32	Lampung
670	Jambi	1.47	3.1	0.5	Jambi
671	Veracruz de Ignacio de la Llave	7.95	12.96	3.58	Veracruz de Ignacio de la Llave
672	Bengkulu	1.28	2.74	0.46	Bengkulu
673	Bangka-Belitung Islands	1.65	3.32	0.59	Bangka-Belitung Islands
674	Tlaxcala	8.55	13.92	3.9	Tlaxcala
675	North Kalimantan	1.56	2.99	0.56	North Kalimantan
676	West Java	1.23	2.34	0.47	West Java
677	Riau Islands	1.48	3.06	0.51	Riau Islands
678	Yogyakarta	1.36	2.86	0.46	Yogyakarta
679	Jakarta	1.54	3.17	0.57	Jakarta
680	Central Java	1.26	2.73	0.46	Central Java
681	East Java	1.07	2.18	0.36	East Java
682	Banten	1.13	2.41	0.38	Banten
683	North Sulawesi	1.65	3.42	0.6	North Sulawesi
684	West Kalimantan	1.04	2.29	0.36	West Kalimantan
685	South Kalimantan	1.37	3.01	0.49	South Kalimantan
686	West Nusa Tenggara	1	2.08	0.36	West Nusa Tenggara
687	Central Kalimantan	1.32	2.71	0.47	Central Kalimantan
688	Bali	1.32	2.79	0.43	Bali
689	East Kalimantan	2.03	4.11	0.76	East Kalimantan
690	East Nusa Tenggara	0.81	1.81	0.29	East Nusa Tenggara
691	Southeast Sulawesi	1.24	2.78	0.43	Southeast Sulawesi
692	North Maluku	2.01	4.23	0.7	North Maluku
693	Central Sulawesi	1.54	3.26	0.51	Central Sulawesi
694	West Sulawesi	1.27	2.67	0.47	West Sulawesi
695	Maluku	1.55	3.31	0.53	Maluku
696	Gorontalo	1.83	3.82	0.63	Gorontalo
697	South Sulawesi	1.2	2.49	0.45	South Sulawesi
698	Papua	1.54	3.31	0.57	Papua
699	Acre	4.41	6.81	1.98	Acre
700	NA	4.83	7.77	2.21	NA
701	West Papua	2.06	4.42	0.7	West Papua
702	Alagoas	3.63	5.94	1.61	Alagoas
703	European Union	0.91	1.4	0.42	European Union
704	Amazonas	5.31	8.09	2.36	Amazonas
705	England	0.44	0.82	0.17	England
706	Esp铆rito Santo	3.18	5.1	1.47	Esp铆rito Santo
707	Cear谩	2.62	4.19	1.11	Cear谩
708	Amap谩	4.58	7.12	2.06	Amap谩
709	Maranh茫o	4.01	6.96	1.71	Maranh茫o
710	Distrito Federal	3.53	5.61	1.64	Distrito Federal
711	Goi谩s	4.13	6.32	1.94	Goi谩s
712	Bahia	3.66	5.73	1.5	Bahia
713	Par谩	4.19	6.75	1.86	Par谩
714	Mato Grosso do Sul	3.71	5.86	1.69	Mato Grosso do Sul
715	Mato Grosso	4.58	7.13	2.04	Mato Grosso
716	Minas Gerais	3.68	6.05	1.74	Minas Gerais
717	Para铆ba	3.69	5.98	1.61	Para铆ba
718	Rio Grande do Norte	3.12	5.11	1.36	Rio Grande do Norte
719	Piaui	2.75	4.65	1.22	Piaui
720	Paran谩	3.66	5.5	1.69	Paran谩
721	Rio de Janeiro	4.63	7.04	2.13	Rio de Janeiro
722	Rond么nia	3.18	5.24	1.35	Rond么nia
723	Pernambuco	3.63	5.94	1.56	Pernambuco
724	Roraima	3.75	6.35	1.55	Roraima
725	Rio Grande do Sul	3.99	5.85	1.68	Rio Grande do Sul
726	Sergipe	3.68	5.9	1.74	Sergipe
727	Tocantins	3.63	6.13	1.49	Tocantins
728	Santa Catarina	3.48	5.24	1.71	Santa Catarina
729	S茫o Paulo	3.71	5.5	1.59	S茫o Paulo
730	Arunachal Pradesh	0.54	1.13	0.2	Arunachal Pradesh
731	Andhra Pradesh	0.7	1.3	0.26	Andhra Pradesh
732	Gujarat	0.76	1.45	0.31	Gujarat
733	Bihar	0.84	1.64	0.34	Bihar
734	Delhi	1.29	2.42	0.47	Delhi
735	Chhattisgarh	0.98	1.97	0.38	Chhattisgarh
736	Assam	1.21	2.32	0.47	Assam
737	Goa	1.5	2.77	0.6	Goa
738	Haryana	1.12	2.04	0.47	Haryana
739	Himachal Pradesh	1.09	2	0.42	Himachal Pradesh
740	Jammu & Kashmir and Ladakh	1.4	2.52	0.58	Jammu & Kashmir and Ladakh
741	Karnataka	0.65	1.23	0.25	Karnataka
742	Madhya Pradesh	0.61	1.13	0.24	Madhya Pradesh
743	Manipur	0.91	1.8	0.35	Manipur
744	Jharkhand	0.58	1.14	0.24	Jharkhand
745	Kerala	2.24	4.22	0.87	Kerala
746	Maharashtra	0.87	1.62	0.35	Maharashtra
747	Mizoram	0.73	1.46	0.28	Mizoram
748	Odisha	0.77	1.51	0.29	Odisha
749	Rajasthan	0.53	1.08	0.19	Rajasthan
750	Nagaland	1.05	1.92	0.41	Nagaland
751	Meghalaya	0.81	1.56	0.33	Meghalaya
752	Punjab	2.09	3.68	0.88	Punjab
753	Tamil Nadu	2.6	5.05	1	Tamil Nadu
754	Sikkim	1.35	2.54	0.57	Sikkim
755	Telangana	1.19	2.29	0.42	Telangana
756	Uttar Pradesh	0.77	1.56	0.29	Uttar Pradesh
757	West Bengal	0.82	1.53	0.35	West Bengal
758	Rogaland	0.39	0.69	0.16	Rogaland
759	Oslo	0.4	0.62	0.17	Oslo
760	Nordland	0.44	0.78	0.19	Nordland
761	Tripura	0.56	1.11	0.23	Tripura
762	Stockholm	0.84	1.39	0.32	Stockholm
763	Uttarakhand	1.47	2.81	0.59	Uttarakhand
764	M酶re og Romsdal	0.34	0.62	0.14	M酶re og Romsdal
765	Sweden except Stockholm	0.84	1.4	0.35	Sweden except Stockholm
766	Aomori	1.44	2.57	0.63	Aomori
767	Hokkaid艒	1.26	2.23	0.54	Hokkaid艒
768	Ibaraki	1.18	2.09	0.49	Ibaraki
769	Yamagata	1.26	2.21	0.53	Yamagata
770	Miyagi	1.21	2.08	0.55	Miyagi
771	Tochigi	1.09	1.94	0.47	Tochigi
772	Akita	1.39	2.41	0.64	Akita
773	Fukushima	1.17	2.1	0.55	Fukushima
774	Iwate	1.19	2.17	0.53	Iwate
775	Gunma	1.07	1.93	0.46	Gunma
776	Chiba	1.13	2.04	0.49	Chiba
777	Kanagawa	1.07	1.84	0.48	Kanagawa
778	T艒ky艒	1.01	1.77	0.45	T艒ky艒
779	Saitama	1.07	1.9	0.45	Saitama
780	Niigata	1	1.84	0.41	Niigata
781	Toyama	1.02	1.82	0.47	Toyama
782	Ishikawa	1.07	1.94	0.46	Ishikawa
783	Yamanashi	1.14	2.04	0.52	Yamanashi
784	Gifu	1.12	1.97	0.47	Gifu
785	Fukui	1.1	2	0.46	Fukui
786	Nagano	0.89	1.59	0.38	Nagano
787	Shiga	1.01	1.84	0.42	Shiga
788	Aichi	0.99	1.7	0.43	Aichi
789	艑saka	1.24	2.2	0.53	艑saka
790	Shizuoka	1.13	2.01	0.49	Shizuoka
791	Hy艒go	1.11	2.01	0.49	Hy艒go
792	Ky艒to	1.03	1.87	0.44	Ky艒to
793	Mie	1.08	1.94	0.51	Mie
794	Nara	1.12	2	0.49	Nara
795	Tottori	0.97	1.73	0.43	Tottori
796	Trinidad and Tobago	7.89	13.76	3.36	Tobago
797	NA	NA	NA	NA	NA
798	Antigua and Barbuda	8.68	15.71	3.45	Barbuda
799	NA	NA	NA	NA	NA
800	NA	NA	NA	NA	NA
801	Saint Kitts and Nevis	11.56	20.4	4.82	Nevis
802	NA	NA	NA	NA	NA
803	NA	NA	NA	NA	NA
804	NA	NA	NA	NA	NA
805	NA	NA	NA	NA	NA
806	Saint Vincent and the Grenadines	5.74	10.95	2.19	Grenadines
807	NA	NA	NA	NA	NA
808	NA	NA	NA	NA	NA
809	NA	NA	NA	NA	NA
810	NA	NA	NA	NA	NA
811	NA	NA	NA	NA	NA
812	NA	NA	NA	NA	NA
813	NA	NA	NA	NA	NA
814	NA	NA	NA	NA	NA
