# Supplementary material for: Trends and projections of the global burden of T2DM-associated CKD related to high BMI: A global burden of disease study 2021
Source: PLoS One. 2025 Oct 10;20(10):e0333672. doi: 10.1371/journal.pone.0333672 (PMC12513629; doi:10.1371/journal.pone.0333672)
Supplement: S2 Table — (XLSX) [file pone.0333672.s002.xlsx]

## Sheet: ASDR_204
	location_name	val	upper	lower	location
1	Taiwan (Province of China)	82	150.69	31.16	Taiwan
2	Global	50.14	79.15	22.56	Global
3	Southeast Asia	44.54	93.97	15.93	Southeast Asia
4	Southeast Asia, East Asia, and Oceania	46.28	87.05	18.37	Southeast Asia, East Asia, and Oceania
5	East Asia	45.95	82.57	18.54	East Asia
6	China	45.03	80.62	18.24	China
7	Democratic People's Republic of Korea	48.86	99.84	17.56	North Korea
8	Maldives	51.64	99.92	18.73	Maldives
9	Cambodia	14.84	37.06	4.44	Cambodia
10	Myanmar	32.66	69.85	11.66	Myanmar
11	Philippines	65.88	147.04	19.06	Philippines
12	Indonesia	36.63	73.94	14.53	Indonesia
13	Lao People's Democratic Republic	43.7	103.45	13.13	Laos
14	Malaysia	98.56	168.62	41.09	Malaysia
15	Timor-Leste	14.55	35.11	4.71	Timor-Leste
16	Viet Nam	17.35	41.47	5.26	Vietnam
17	Oceania	109.87	192.6	43.34	Oceania
18	Sri Lanka	35.2	80.62	10.87	Sri Lanka
19	Thailand	61.99	136.66	19.66	Thailand
20	Fiji	340.7	544.57	152.03	Fiji
21	Marshall Islands	297.63	807.74	63.31	Marshall Islands
22	Micronesia (Federated States of)	374.83	662.64	144.11	Micronesia
23	Papua New Guinea	43.83	92.27	14.62	Papua New Guinea
24	Kiribati	288.17	534.29	115.34	Kiribati
25	Samoa	324.12	523.57	140.46	Samoa
26	Solomon Islands	97.47	211.35	30.64	Solomon Islands
27	Tonga	175.34	273.29	72.23	Tonga
28	Vanuatu	174.51	330.77	67.42	Vanuatu
29	Central Europe, Eastern Europe, and Central Asia	21.93	29.27	12.41	Central Europe, Eastern Europe, and Central Asia
30	Armenia	35.96	51.17	19.29	Armenia
31	Central Asia	39.17	55.11	21.27	Central Asia
32	Azerbaijan	40.4	58.12	22.01	Azerbaijan
33	Kazakhstan	37.05	55.8	18.55	Kazakhstan
34	Georgia	36.12	55.64	18	Georgia
35	Kyrgyzstan	39.82	54.78	22.2	Kyrgyzstan
36	Turkmenistan	57.15	82.38	30.52	Turkmenistan
37	Mongolia	46.18	62.24	26.07	Mongolia
38	Albania	23.01	31.66	13.36	Albania
39	Uzbekistan	41.65	61.88	21.48	Uzbekistan
40	Tajikistan	21.65	32.95	10.66	Tajikistan
41	Bosnia and Herzegovina	24.36	39.42	12.02	Bosnia and Herzegovina
42	Central Europe	19.72	28.06	10.44	Central Europe
43	Bulgaria	30.21	46.03	15.53	Bulgaria
44	Croatia	24.12	35.61	12.31	Croatia
45	Montenegro	28.39	44.59	14.56	Montenegro
46	Czechia	15.1	23.11	7.62	Czech Republic
47	Poland	16.47	24.47	8.27	Poland
48	Hungary	16.59	25.18	8.2	Hungary
49	North Macedonia	23.77	38.07	11.37	North Macedonia
50	Serbia	27.06	42.85	12.14	Serbia
51	Romania	19.54	26.17	11.5	Romania
52	Slovenia	15.03	21.41	8.05	Slovenia
53	Slovakia	24.46	33.81	13.57	Slovakia
54	Eastern Europe	18.41	24.6	10.32	Eastern Europe
55	Latvia	24.14	33.66	13.23	Latvia
56	Belarus	14.86	21.63	7.92	Belarus
57	Estonia	39.66	53.1	21.1	Estonia
58	Republic of Moldova	23.51	33.35	13.43	Moldova
59	Russian Federation	19.12	25.45	10.66	Russia
60	Ukraine	15.38	22.36	8.49	Ukraine
61	Lithuania	20.69	28.91	11.24	Lithuania
62	High-income	46.41	67.56	22.72	High-income
63	High-income Asia Pacific	25.17	43.11	11.56	High-income Asia Pacific
64	Japan	25.97	44	12.3	Japan
65	Republic of Korea	23.45	44.15	9.21	South Korea
66	Brunei Darussalam	82.33	143.18	35.94	Brunei
67	Australasia	15.98	21.88	8.7	Australasia
68	Singapore	31.44	55.23	13.45	Singapore
69	Western Europe	21.57	31.71	9.99	Western Europe
70	New Zealand	22.67	30.99	12.54	New Zealand
71	Australia	14.68	20.34	8	Australia
72	Andorra	23.25	36.08	10.86	Andorra
73	Denmark	28.32	39.57	13.89	Denmark
74	Austria	36.65	48.06	18	Austria
75	Cyprus	28.8	46.91	12.63	Cyprus
76	Finland	15.35	23.61	7.23	Finland
77	Belgium	24.79	35.18	11.47	Belgium
78	Iceland	13.54	19.46	6.69	Iceland
79	France	18.47	25.52	9.07	France
80	Ireland	27.63	40.55	12.78	Ireland
81	Germany	23.49	39.34	9.95	Germany
82	Israel	37.05	60.99	15.53	Israel
83	Greece	54.52	73.57	26.98	Greece
84	Malta	24.7	38.72	10.97	Malta
85	Netherlands	21.53	31.21	10.02	Netherlands
86	Italy	17.24	24.75	7.92	Italy
87	Norway	14.06	20.38	6.82	Norway
88	Luxembourg	22.72	36.44	10.46	Luxembourg
89	Portugal	26.27	42.72	12.02	Portugal
90	Switzerland	15.36	27.2	6.03	Switzerland
91	United Kingdom	17.8	27.99	7.64	UK
92	Southern Latin America	58.73	84.13	28.84	Southern Latin America
93	Spain	20.66	32.43	9.45	Spain
94	Sweden	18	26.8	8.55	Sweden
95	Argentina	68.54	98.82	33.65	Argentina
96	Uruguay	36.13	54.97	15.89	Uruguay
97	Chile	42.56	65.44	20.84	Chile
98	Caribbean	112.51	172.98	49.26	Caribbean
99	High-income North America	94.03	138.06	44.88	High-income North America
100	Canada	26.72	41.11	10.4	Canada
101	United States of America	102.24	150.17	49.26	USA
102	Latin America and Caribbean	109.82	162.83	52.78	Latin America and Caribbean
103	Antigua and Barbuda	188.04	310.62	79.52	Barbuda
104	Dominica	263.06	413.46	113.9	Dominica
105	Bahamas	182.87	288.07	88.23	Bahamas
106	Dominican Republic	120.25	186.59	52.49	Dominican Republic
107	Barbados	148.11	238.01	70.17	Barbados
108	Belize	225.14	344.81	98.4	Belize
109	Cuba	75.42	116.84	34.7	Cuba
110	Jamaica	117.94	202.33	45.12	Jamaica
111	Saint Lucia	147.99	253.34	62.31	Saint Lucia
112	Grenada	222.25	376.77	93.79	Grenada
113	Saint Vincent and the Grenadines	134.33	235.61	53.54	Grenadines
114	Guyana	245.73	416.67	110.85	Guyana
115	Haiti	64.32	147.39	21.8	Haiti
116	Suriname	147.1	276.56	52.15	Suriname
117	Andean Latin America	147.4	228.82	65.4	Andean Latin America
118	Bolivia (Plurinational State of)	192.02	329.58	71.95	Bolivia
119	Ecuador	170.58	295.21	81.53	Ecuador
120	Peru	124.47	197.73	53	Peru
121	Trinidad and Tobago	189.76	314.44	85.96	Tobago
122	Central Latin America	125.48	190.67	62.43	Central Latin America
123	Colombia	44.18	70.02	20.18	Colombia
124	Costa Rica	90.87	140.75	43.38	Costa Rica
125	Nicaragua	150.41	252.71	67.02	Nicaragua
126	El Salvador	198.75	321.3	86.38	El Salvador
127	Panama	93.99	146.66	42.86	Panama
128	Guatemala	118.69	200.13	51.64	Guatemala
129	Mexico	164.45	252.71	81.9	Mexico
130	Honduras	63.47	110.04	24.76	Honduras
131	Paraguay	107.73	171.94	48.51	Paraguay
132	Venezuela (Bolivarian Republic of)	118.68	190.27	55.24	Venezuela
133	North Africa and Middle East	93.06	140.97	44.34	North Africa and Middle East
134	North Africa and Middle East	93.06	140.97	44.34	North Africa and Middle East
135	Tropical Latin America	85.51	122.33	40.51	Tropical Latin America
136	Brazil	85	122	40.2	Brazil
137	Iran (Islamic Republic of)	52.84	83.54	21.96	Iran
138	Iraq	109.19	188.73	44.32	Iraq
139	Algeria	72.52	121.87	31.72	Algeria
140	Jordan	129.9	204.03	63.93	Jordan
141	Bahrain	112.68	186.4	56.32	Bahrain
142	Egypt	167.61	260.9	78.75	Egypt
143	Libya	109.74	180.87	44.52	Libya
144	Kuwait	50.17	76.88	25.3	Kuwait
145	Morocco	61.63	102.01	29.13	Morocco
146	Palestine	93.36	148.85	42.14	Palestine
147	Oman	114.83	177.65	57.37	Oman
148	Saudi Arabia	253.91	407.27	121.85	Saudi Arabia
149	Lebanon	69.19	110.11	32.45	Lebanon
150	Qatar	98.02	155.67	52.06	Qatar
151	Syrian Arab Republic	117.75	188.28	55.68	Syria
152	South Asia	32.31	56.5	14.05	South Asia
153	Tunisia	62.5	107.7	25.39	Tunisia
154	T眉rkiye	79.48	121.21	38.07	Turkey
155	United Arab Emirates	117.87	193.05	49.63	United Arab Emirates
156	Yemen	42.45	77.15	17.3	Yemen
157	India	30.11	53.76	12.91	India
158	Nepal	36.95	72.6	14.85	Nepal
159	South Asia	32.31	56.5	14.05	South Asia
160	Afghanistan	96.81	202.99	34.3	Afghanistan
161	Bangladesh	19.51	37.78	7.62	Bangladesh
162	Bhutan	51.04	94.8	20.6	Bhutan
163	Angola	38.88	79.32	13.36	Angola
164	Central African Republic	59.14	111.53	22.6	Central African Republic
165	Pakistan	67.43	116.67	29.45	Pakistan
166	Sub-Saharan Africa	52.72	87.55	21.2	Sub-Saharan Africa
167	Congo	78.49	140.97	31.67	Republic of Congo
168	Central Sub-Saharan Africa	70.05	129.83	26.82	Central Sub-Saharan Africa
169	Democratic Republic of the Congo	76.79	145.42	28.39	Democratic Republic of the Congo
170	Eastern Sub-Saharan Africa	49.93	92.38	18.52	Eastern Sub-Saharan Africa
171	Equatorial Guinea	104.71	194.37	42.43	Equatorial Guinea
172	Gabon	147.32	261.31	54.1	Gabon
173	Burundi	28.36	60.92	9.64	Burundi
174	Ethiopia	43.9	95.23	14.49	Ethiopia
175	Comoros	52.85	113.57	18.62	Comoros
176	Kenya	71.61	124.95	26.95	Kenya
177	Djibouti	39.48	85.95	13.82	Djibouti
178	Eritrea	26.36	63.48	8.03	Eritrea
179	Mozambique	38.2	82.65	13.94	Mozambique
180	Madagascar	35.89	74.47	11.72	Madagascar
181	Malawi	66.59	134.7	25.58	Malawi
182	Rwanda	27.53	64.34	9.32	Rwanda
183	Seychelles	161.38	285.69	67.21	Seychelles
184	Mauritius	244	435.73	94.53	Mauritius
185	Somalia	52.26	107.83	17.14	Somalia
186	Zambia	95.61	183.54	36.4	Zambia
187	United Republic of Tanzania	48.57	77.97	22.01	Tanzania
188	Southern Sub-Saharan Africa	52.65	84.77	23.54	Southern Sub-Saharan Africa
189	Uganda	45.6	94.99	17.68	Uganda
190	South Africa	53.12	84.15	24.85	South Africa
191	Botswana	40.45	68.69	15.46	Botswana
192	Lesotho	51.66	93.02	19.31	Lesotho
193	Eswatini	104.8	179.22	45.24	Swaziland
194	Namibia	46.2	75.66	18.7	Namibia
195	Zimbabwe	47.23	84.74	17.66	Zimbabwe
196	Western Sub-Saharan Africa	50.51	80.56	23.27	Western Sub-Saharan Africa
197	Burkina Faso	21.67	42.31	7.1	Burkina Faso
198	Cameroon	130.58	213.78	60.11	Cameroon
199	Cabo Verde	39.4	69.51	16.89	Cape Verde
200	Benin	42.96	77.94	15.34	Benin
201	Ghana	79.45	136.21	34.85	Ghana
202	Guinea	30.04	55.7	11.27	Guinea
203	Chad	31.67	63.46	10.92	Chad
204	C么te d'Ivoire	44.36	75.22	18.52	Ivory Coast
205	Guinea-Bissau	47.71	89.43	16.78	Guinea-Bissau
206	Gambia	53.97	93.69	21.39	Gambia
207	Mauritania	81.24	129.88	33.64	Mauritania
208	Niger	19.58	37.58	7.46	Niger
209	Nigeria	44.25	68.75	19.86	Nigeria
210	Liberia	68.77	111.19	28.34	Liberia
211	Mali	39.23	74.76	16.54	Mali
212	Sao Tome and Principe	119.45	191.96	51.86	Sao Tome and Principe
213	Senegal	49.74	92.86	19.86	Senegal
214	Sierra Leone	33.02	61.42	12.45	Sierra Leone
215	Togo	54.29	95.19	20.54	Togo
216	East Asia & Pacific - WB	43.33	79.78	17.78	East Asia & Pacific - WB
217	Europe & Central Asia - WB	25.58	35.52	13.18	Europe & Central Asia - WB
218	Middle East & North Africa - WB	96.65	147	46.25	Middle East & North Africa - WB
219	Latin America & Caribbean - WB	103.7	152.86	49.97	Latin America & Caribbean - WB
220	South Asia - WB	32.78	57.67	14.21	South Asia - WB
221	Sub-Saharan Africa - WB	53.2	88.08	21.51	Sub-Saharan Africa - WB
222	Eastern Africa	50.49	90.14	19.04	Eastern Africa
223	Western Africa	45.04	73.8	20.32	Western Africa
224	Northern Africa	106.82	164.41	49.95	Northern Africa
225	American Samoa	565.86	891.85	257.8	American Samoa
226	Southern Africa	53.58	89.24	21.65	Southern Africa
227	Bermuda	93.58	132.89	48.99	Bermuda
228	Guam	141.75	236.46	56.72	Guam
229	Cook Islands	164.95	261.19	77.66	Cook Islands
230	Greenland	33.99	64.1	10.54	Greenland
231	Monaco	27.48	38.41	14.67	Monaco
232	Northern Mariana Islands	434.07	697.88	181.92	Northern Mariana Islands
233	Nauru	453.6	755.07	193.22	Nauru
234	Palau	340.53	576.45	146.78	Palau
235	Niue	375.02	694.95	144.47	Niue
236	Puerto Rico	182.76	275.85	93.44	Puerto Rico
237	Tokelau	220.92	378.24	87.84	Tokelau
238	Saint Kitts and Nevis	249.84	413.39	106.7	Nevis
239	San Marino	17.12	25.16	8.45	San Marino
240	Tuvalu	221.22	451.23	65.94	Tuvalu
241	South Sudan	48.92	105.55	16.62	South Sudan
242	World Bank Regions	50.14	79.16	22.56	World Bank Regions
243	United States Virgin Islands	99.46	161.98	46.14	Virgin Islands
244	WHO region	49.84	78.61	22.43	WHO region
245	Eastern Cape	60.59	95.22	28.88	Eastern Cape
246	Northern Ireland	18.24	28.42	8.37	Northern Ireland
247	Scotland	24.7	35.37	11.39	Scotland
248	KwaZulu-Natal	50.7	78.5	23.6	KwaZulu-Natal
249	Limpopo	67.18	104.41	32.8	Limpopo
250	Free State	73.48	115.48	31.8	Free State
251	Mpumalanga	49.38	78.52	22.02	Mpumalanga
252	North-West	87.87	136.74	41.15	North-West
253	Gauteng	36.26	62.23	14.08	Gauteng
254	Sudan	45.64	81.18	17.61	Sudan
255	Western Cape	50.6	80.28	22.34	Western Cape
256	Alabama	143	214.33	70.35	Alabama
257	Alaska	76.46	116.05	36.49	Alaska
258	Northern Cape	58.12	92.9	24.54	Northern Cape
259	California	103.26	160.06	48.84	California
260	Arizona	105.38	159.86	47.82	Arizona
261	Colorado	82.25	127.67	36.33	Colorado
262	Arkansas	120.85	180.56	55.56	Arkansas
263	Connecticut	71.06	110.25	33.39	Connecticut
264	Delaware	99.84	149.76	47.77	Delaware
265	Georgia	113.59	170.73	54.08	Georgia
266	Hawaii	102.59	159.33	47.82	Hawaii
267	District of Columbia	90.08	150.56	35.74	District of Columbia
268	Idaho	80.75	122.64	37.82	Idaho
269	Florida	79.34	122	37.19	Florida
270	Iowa	86.97	126.76	41.39	Iowa
271	Illinois	104.01	160.5	50.13	Illinois
272	Kansas	99.62	149.14	46.54	Kansas
273	Maryland	83.36	125.68	40.92	Maryland
274	Indiana	126.75	191.46	61.77	Indiana
275	Kentucky	139.7	208.85	67.2	Kentucky
276	Louisiana	149.16	222.13	75.88	Louisiana
277	Massachusetts	69.44	109.41	33.21	Massachusetts
278	Maine	82.04	124.28	37.37	Maine
279	Michigan	98.76	143.34	49.88	Michigan
280	Minnesota	78.59	119.58	35.57	Minnesota
281	Mississippi	166.17	246.95	79.17	Mississippi
282	Montana	79.52	122.19	34.7	Montana
283	Nebraska	103.28	153.79	48.82	Nebraska
284	New Mexico	125.57	194.85	57.87	New Mexico
285	Missouri	106.17	160.83	51.37	Missouri
286	Nevada	91.2	141.6	42.13	Nevada
287	New Hampshire	66.37	102.72	31.61	New Hampshire
288	New Jersey	75.8	115.83	36.69	New Jersey
289	New York	73.75	111.61	34.11	New York
290	Oklahoma	155.5	234.91	72.61	Oklahoma
291	North Carolina	117.16	174.31	55.86	North Carolina
292	Oregon	82.82	125.16	38.68	Oregon
293	Ohio	122.88	187.8	58.33	Ohio
294	North Dakota	77.49	120.78	34.45	North Dakota
295	Pennsylvania	92.68	140.75	42.75	Pennsylvania
296	Rhode Island	68.34	103.88	32.09	Rhode Island
297	South Carolina	126.19	188.25	63.1	South Carolina
298	Tennessee	102.95	157.02	50.93	Tennessee
299	Texas	142.19	212.87	69.59	Texas
300	South Dakota	98.72	146.86	47.17	South Dakota
301	Utah	96.95	152.57	42.5	Utah
302	Washington	77.13	114.98	35.16	Washington
303	Vermont	64.08	99.97	29.38	Vermont
304	West Virginia	145.82	214.33	71.63	West Virginia
305	Virginia	103.31	158.45	48.23	Virginia
306	North West England	17.98	29.47	7.6	North West England
307	Wisconsin	87.51	133.04	41.49	Wisconsin
308	Wyoming	81.06	123.72	41.62	Wyoming
309	Yorkshire and the Humber	18.77	29.13	8.15	Yorkshire and the Humber
310	North East England	18.29	30.41	7.68	North East England
311	East Midlands	18.16	28.95	7.73	East Midlands
312	West Midlands	18.21	28.9	7.63	West Midlands
313	South East England	15.31	25.12	6.22	South East England
314	East of England	16.42	26.88	6.86	East of England
315	South West England	16.73	27.21	6.91	South West England
316	Greater London	15.75	26.09	6.63	Greater London
317	Baja California Sur	142.93	212.5	71.65	Baja California Sur
318	Wales	18.55	28.75	8	Wales
319	Aguascalientes	161.68	237.9	78.84	Aguascalientes
320	Campeche	167.87	258.81	81.09	Campeche
321	Baja California	150.65	228.03	78.2	Baja California
322	Chihuahua	161.58	252.27	82.14	Chihuahua
323	Coahuila	212.44	317.51	105	Coahuila
324	Colima	151.36	237.51	72.1	Colima
325	Mexico City	136.39	233.49	61.07	Mexico City
326	Chiapas	174.94	281.29	81.16	Chiapas
327	Jalisco	150.83	236.91	71.4	Jalisco
328	Durango	142.39	219.55	70.85	Durango
329	M茅xico	188.37	331.72	83.76	M茅xico
330	Guanajuato	169.68	259.33	78.19	Guanajuato
331	Guerrero	145.54	239.19	65.11	Guerrero
332	Michoac谩n de Ocampo	151.9	250.63	72.62	Michoac谩n de Ocampo
333	Hidalgo	152.82	232.73	72.64	Hidalgo
334	Nuevo Le贸n	172.79	257.65	85.83	Nuevo Le贸n
335	Oaxaca	156.72	252.48	71.44	Oaxaca
336	Morelos	161.89	258.76	75.29	Morelos
337	Nayarit	124.41	193.93	61.57	Nayarit
338	Puebla	183.68	288.35	92.11	Puebla
339	San Luis Potos铆	126.63	196.17	65.13	San Luis Potos铆
340	Quer茅taro	141.79	218.01	68.68	Quer茅taro
341	Sinaloa	110.3	168.06	57.26	Sinaloa
342	Quintana Roo	170.92	256.18	78.24	Quintana Roo
343	Sonora	130.92	198.49	62.38	Sonora
344	Tabasco	237.4	367.22	108.32	Tabasco
345	Veracruz de Ignacio de la Llave	200.53	317.23	97.61	Veracruz de Ignacio de la Llave
346	Tamaulipas	189.38	293.27	95.15	Tamaulipas
347	Yucat谩n	133.37	201.93	65.43	Yucat谩n
348	Tlaxcala	199.69	318.97	94.64	Tlaxcala
349	Zacatecas	159.02	242.51	79.78	Zacatecas
350	West Sumatra	45.51	91.02	16.21	West Sumatra
351	Aceh	44.33	91.92	16.36	Aceh
352	Riau	41.88	83.86	16.49	Riau
353	North Sumatra	45.39	94.7	15.44	North Sumatra
354	Lampung	26.98	56.33	9.41	Lampung
355	Jambi	40.4	84.44	14.05	Jambi
356	South Sumatra	33.02	69.89	12.12	South Sumatra
357	Bangka-Belitung Islands	48.49	98.11	17.91	Bangka-Belitung Islands
358	Bengkulu	37.77	78.7	13.68	Bengkulu
359	Riau Islands	42.68	85.87	15.33	Riau Islands
360	North Kalimantan	44.73	80.77	17.14	North Kalimantan
361	Central Java	34.34	73.16	13.05	Central Java
362	Jakarta	44.58	87.97	16.59	Jakarta
363	Yogyakarta	39.73	81.18	13.68	Yogyakarta
364	West Java	36.42	67.69	14.38	West Java
365	East Java	31.34	65.35	11.06	East Java
366	West Nusa Tenggara	29.02	60.39	10.25	West Nusa Tenggara
367	Banten	32.42	67.68	11.04	Banten
368	Bali	37.91	80.09	12.21	Bali
369	East Nusa Tenggara	22.76	53.5	8.07	East Nusa Tenggara
370	West Kalimantan	31.55	68.32	11.06	West Kalimantan
371	Central Kalimantan	38.33	78.07	13.9	Central Kalimantan
372	South Kalimantan	40.85	86.09	14.55	South Kalimantan
373	East Kalimantan	61.52	117.73	24.26	East Kalimantan
374	North Sulawesi	49.1	100.61	18.32	North Sulawesi
375	Central Sulawesi	45.58	96.44	15.77	Central Sulawesi
376	South Sulawesi	34.25	69.14	12.35	South Sulawesi
377	West Sulawesi	38.19	78.53	13.92	West Sulawesi
378	Southeast Sulawesi	35.86	79.13	12.28	Southeast Sulawesi
379	Gorontalo	50.52	107.18	17.23	Gorontalo
380	European Union	21.76	31.16	10.6	European Union
381	Maluku	44.26	96.63	15.45	Maluku
382	North Maluku	59.3	123.53	21.45	North Maluku
383	West Papua	60.4	128.57	21.05	West Papua
384	NA	107.31	164.98	50.67	NA
385	Papua	48.39	99.9	17.73	Papua
386	Amazonas	122.24	179.75	57.69	Amazonas
387	England	17.03	27.5	7.15	England
388	Amap谩	102.06	150.24	48.8	Amap谩
389	Acre	99.67	145.39	47.74	Acre
390	Bahia	87.59	129.9	39.2	Bahia
391	Alagoas	89.68	135.56	43.16	Alagoas
392	Cear谩	63.94	95.58	30.77	Cear谩
393	Goi谩s	92.07	135.21	46.76	Goi谩s
394	Maranh茫o	90.8	145.59	42.26	Maranh茫o
395	Distrito Federal	67.83	103.26	32.83	Distrito Federal
396	Minas Gerais	77.7	126.75	37.54	Minas Gerais
397	Par谩	98.52	149.44	47.03	Par谩
398	Esp铆rito Santo	74.08	111.81	35.2	Esp铆rito Santo
399	Mato Grosso do Sul	87.05	125.15	42.43	Mato Grosso do Sul
400	Para铆ba	88.44	135.2	42.84	Para铆ba
401	Paran谩	80.76	115.44	40.28	Paran谩
402	Mato Grosso	101.69	151.39	48.31	Mato Grosso
403	Pernambuco	84.29	126.01	39.57	Pernambuco
404	Rio de Janeiro	107.53	156.56	52.1	Rio de Janeiro
405	Piaui	68.57	105.31	32.07	Piaui
406	Rio Grande do Norte	74.19	111.61	35.2	Rio Grande do Norte
407	Rond么nia	74.13	110.62	36.11	Rond么nia
408	Sergipe	85.57	128.43	41.47	Sergipe
409	Roraima	80.23	125.96	33.92	Roraima
410	Rio Grande do Sul	86.8	123.47	39.26	Rio Grande do Sul
411	Santa Catarina	74.29	109.34	37.05	Santa Catarina
412	S茫o Paulo	82.41	117.12	36.57	S茫o Paulo
413	Tocantins	83.14	131.22	37.71	Tocantins
414	Assam	35.48	64.7	14.69	Assam
415	Bihar	23.28	44.14	9.55	Bihar
416	Andhra Pradesh	21.86	38.13	9.16	Andhra Pradesh
417	Chhattisgarh	26.17	49.92	10.85	Chhattisgarh
418	Arunachal Pradesh	17.6	33.27	7.28	Arunachal Pradesh
419	Delhi	37.56	65.04	14.77	Delhi
420	Gujarat	23.52	43.38	10.39	Gujarat
421	Goa	42.42	75.18	18.52	Goa
422	Haryana	34.8	61.78	15.77	Haryana
423	Himachal Pradesh	33.42	59.48	13.86	Himachal Pradesh
424	Jammu & Kashmir and Ladakh	40.06	68.73	16.98	Jammu & Kashmir and Ladakh
425	Jharkhand	16.99	33.34	7.27	Jharkhand
426	Kerala	56.16	104.4	23.74	Kerala
427	Madhya Pradesh	18.51	33.09	7.22	Madhya Pradesh
428	Karnataka	18.47	34.72	7.81	Karnataka
429	Maharashtra	27.17	48.64	11.65	Maharashtra
430	Mizoram	21.92	41.08	8.29	Mizoram
431	Manipur	27.36	52.97	10.55	Manipur
432	Meghalaya	24.23	44.74	9.91	Meghalaya
433	Nagaland	29.37	54.88	12.3	Nagaland
434	Odisha	24.42	46.55	9.63	Odisha
435	Punjab	59.05	98.54	26.48	Punjab
436	Sikkim	39.92	69.07	17.89	Sikkim
437	Tamil Nadu	68.72	126.03	28.06	Tamil Nadu
438	Rajasthan	17.66	33.2	6.92	Rajasthan
439	Telangana	33.45	58.78	12.65	Telangana
440	Tripura	18.45	34.89	7.74	Tripura
441	Uttar Pradesh	24.87	46.59	9.52	Uttar Pradesh
442	West Bengal	24.24	44.5	10.92	West Bengal
443	Uttarakhand	42.5	79.09	17.81	Uttarakhand
444	Oslo	13.7	19.56	6.72	Oslo
445	Rogaland	12.85	20.02	5.91	Rogaland
446	M酶re og Romsdal	12.36	18.55	5.52	M酶re og Romsdal
447	Sweden except Stockholm	18.37	27.55	8.74	Sweden except Stockholm
448	Stockholm	16.78	25.95	6.8	Stockholm
449	Nordland	14.04	21.69	6.28	Nordland
450	Hokkaid艒	29.17	48.11	13	Hokkaid艒
451	Aomori	31.75	54.72	14.44	Aomori
452	Iwate	26.89	46.19	12.68	Iwate
453	Miyagi	27.46	45.41	13.24	Miyagi
454	Akita	30.18	51.62	14.56	Akita
455	Yamagata	27.4	45.95	12.32	Yamagata
456	Gunma	25.61	43.76	11.84	Gunma
457	Saitama	25.2	42.6	11.36	Saitama
458	Chiba	27.02	45.29	12.94	Chiba
459	Fukushima	27.36	45.72	13.15	Fukushima
460	Ibaraki	28.49	48.12	13.37	Ibaraki
461	T艒ky艒	25.3	42.19	11.97	T艒ky艒
462	Niigata	22.96	39.88	10.29	Niigata
463	Tochigi	26.35	45.35	12.46	Tochigi
464	Toyama	24.5	40.42	11.74	Toyama
465	Ishikawa	25.28	42.9	11.43	Ishikawa
466	Fukui	25.45	43.04	11.74	Fukui
467	Kanagawa	26.01	43.07	12.18	Kanagawa
468	Yamanashi	27.17	46.04	12.9	Yamanashi
469	Gifu	25.96	44.02	12.16	Gifu
470	Shizuoka	26.25	44.5	11.7	Shizuoka
471	Nagano	22.4	37.87	10.26	Nagano
472	Aichi	23.71	40.75	10.93	Aichi
473	Ky艒to	24.54	41.83	11.53	Ky艒to
474	Mie	24.8	41.96	12.2	Mie
475	艑saka	27.84	46.24	12.62	艑saka
476	Shiga	23.68	39.52	10.82	Shiga
477	Tottori	23.82	39.73	10.98	Tottori
478	Hy艒go	26.27	44.51	12.3	Hy艒go
479	Nara	25.93	43.3	12.03	Nara
480	Shimane	25.6	43.68	12.32	Shimane
481	Wakayama	27.06	44.74	12.56	Wakayama
482	Okayama	24.57	40.71	11.53	Okayama
483	Hiroshima	27.19	46.16	12.82	Hiroshima
484	Kagawa	29.52	49.06	13.78	Kagawa
485	Yamaguchi	25.31	41.84	11.36	Yamaguchi
486	Ehime	28.58	47.32	12.93	Ehime
487	Tokushima	31.43	53.15	13.88	Tokushima
488	K艒chi	27.81	47.12	13.08	K艒chi
489	Nagasaki	27.68	46.94	12.49	Nagasaki
490	Fukuoka	16.52	33.47	6.52	Fukuoka
491	Kumamoto	26.57	45.76	12.46	Kumamoto
492	Saga	25.78	43.09	11.99	Saga
493	艑ita	27.13	46.67	12.4	艑ita
494	Miyazaki	26.68	45.2	11.84	Miyazaki
495	Okinawa	26.86	48.41	11.44	Okinawa
496	Baringo	67.5	131.68	24.94	Baringo
497	Bomet	31.47	63.33	10.8	Bomet
498	Bungoma	59.54	125.95	20.73	Bungoma
499	Kagoshima	30.78	53.1	14.88	Kagoshima
500	Embu	68.9	134.9	25.22	Embu
501	Garissa	25.79	57.57	9	Garissa
502	Busia	46.5	92.13	15.24	Busia
503	Homa Bay	56.82	111.83	19.61	Homa Bay
504	Kakamega	71.22	133.05	25.87	Kakamega
505	Elgeyo-Marakwet	94.55	180.73	34.84	Elgeyo-Marakwet
506	Isiolo	33.57	71.16	10.29	Isiolo
507	Kericho	67.74	137.67	24.25	Kericho
508	Kajiado	99.63	180.15	41.09	Kajiado
509	Kiambu	119.06	211.92	42.63	Kiambu
510	Kilifi	31.6	66.52	10.19	Kilifi
511	Kirinyaga	74.93	137.28	27.01	Kirinyaga
512	Kisumu	124.65	233.07	43.52	Kisumu
513	Kisii	104.18	183.43	37.42	Kisii
514	Machakos	66.81	124.67	25.08	Machakos
515	Kitui	47.33	93.9	15.12	Kitui
516	Kwale	53.77	107.7	18.47	Kwale
517	Laikipia	100.23	177.22	42.82	Laikipia
518	Makueni	44.87	91.37	14.58	Makueni
519	Lamu	53.2	108.37	16.61	Lamu
520	Migori	51.58	99.33	16.4	Migori
521	Mandera	11	26	3.6	Mandera
522	Mombasa	99.78	178.93	38.26	Mombasa
523	Marsabit	22.48	50.92	6.98	Marsabit
524	Murang'a	73.81	144.04	26.07	Murang'a
525	Meru	50.84	100.56	16.67	Meru
526	Nairobi	143.2	244.5	58.27	Nairobi
527	Narok	45.67	86.47	15.45	Narok
528	Nakuru	61.64	114.29	23.03	Nakuru
529	Nyamira	140.21	249.58	49.73	Nyamira
530	Siaya	77.17	138.1	28.83	Siaya
531	Nyandarua	87.03	159.45	31.19	Nyandarua
532	Nandi	48.34	95.84	16.49	Nandi
533	Nyeri	89.48	160.47	27.35	Nyeri
534	Taita Taveta	70.57	131.87	24.38	Taita Taveta
535	Samburu	17.57	42.14	5.44	Samburu
536	Tana River	42.23	90.96	13.63	Tana River
537	Turkana	10.79	26.82	3.09	Turkana
538	Uasin Gishu	68.81	127.56	23.71	Uasin Gishu
539	Vihiga	70.32	133.44	25.1	Vihiga
540	Tharaka Nithi	97.12	232.58	29.45	Tharaka Nithi
541	Trans Nzoia	51.63	98.31	17.72	Trans Nzoia
542	Wajir	14.46	31.72	4.67	Wajir
543	West Pokot	30.23	62.84	10.23	West Pokot
544	Commonwealth	36.08	59.8	15.44	Commonwealth
545	Commonwealth High Income	22.59	33.84	10.27	Commonwealth High Income
546	Commonwealth Middle Income	38.32	64.63	16.39	Commonwealth Middle Income
547	Africa	66.12	104.34	29.1	Africa
548	Commonwealth Low Income	31.75	56.3	12.56	Commonwealth Low Income
549	Other Union Territories	41.03	79.24	15.95	Other Union Territories
550	Europe	24.77	34.57	12.66	Europe
551	America	98.63	144.72	46.35	America
552	Asia	42.24	74.85	18.28	Asia
553	African Region	54.98	90.58	22.66	African Region
554	Eastern Mediterranean Region	89.88	138.99	42.77	Eastern Mediterranean Region
555	Region of the Americas	98.63	144.72	46.35	Region of the Americas
556	South-East Asia Region	32.83	60.92	13.3	South-East Asia Region
557	European Region	25.67	35.72	13.21	European Region
558	Western Pacific Region	42.17	75.94	17.53	Western Pacific Region
559	World Bank High Income	48.55	70.8	23.93	World Bank High Income
560	World Bank Upper Middle Income	54.52	87.99	24.4	World Bank Upper Middle Income
561	OECD Countries	52.71	77.07	25.91	OECD Countries
562	G20	46.91	74.4	21.68	G20
563	World Bank Lower Middle Income	42.71	72.36	17.98	World Bank Lower Middle Income
564	World Bank Low Income	48.29	85.73	18.86	World Bank Low Income
565	African Union	66.12	104.34	29.1	African Union
566	High-middle SDI	38.42	59.21	17.49	High-middle SDI
567	Four World Regions	50.01	78.99	22.5	Four World Regions
568	High SDI	51.33	75.92	25.18	High SDI
569	World Bank Income Levels	50.13	79.15	22.56	World Bank Income Levels
570	Low-middle SDI	49.42	79.15	21.34	Low-middle SDI
571	Middle SDI	58.59	98.29	25.5	Middle SDI
572	Low SDI	38.01	66.68	14.38	Low SDI
573	Nordic Region	18.87	26.87	9.03	Nordic Region
574	North America	94.03	138.06	44.88	North America
575	Darlington	17.29	29.42	7.38	Darlington
576	Northumberland	18	29.76	7.32	Northumberland
577	Stockton-on-Tees	18.64	31.44	7.53	Stockton-on-Tees
578	Newcastle upon Tyne	18.67	31.74	7.81	Newcastle upon Tyne
579	North Tyneside	16.93	28.2	7.01	North Tyneside
580	South Tyneside	17.73	29.93	7.31	South Tyneside
581	Redcar and Cleveland	19.42	32.55	8.1	Redcar and Cleveland
582	County Durham	18.89	31.49	8.18	County Durham
583	Gateshead	17.68	29.68	7.09	Gateshead
584	Middlesbrough	19.33	34.79	7.99	Middlesbrough
585	Sunderland	18.14	30.8	7.52	Sunderland
586	Trafford	16.89	26.31	7.1	Trafford
587	Hartlepool	18.53	31.94	7.81	Hartlepool
588	Cheshire East	17.12	28.62	7	Cheshire East
589	Stockport	15.64	24.87	6.74	Stockport
590	Cheshire West and Chester	17.41	28.66	7.48	Cheshire West and Chester
591	Sefton	17.5	29.62	6.95	Sefton
592	Wirral	17.88	30.51	7.69	Wirral
593	Lancashire	18.78	30.24	8.38	Lancashire
594	Cumbria	18.16	29.9	6.96	Cumbria
595	Bury	19	30.45	8.12	Bury
596	Bolton	17.78	29.1	6.84	Bolton
597	Rochdale	19.74	32.7	7.93	Rochdale
598	St Helens	18.76	31.33	7.62	St Helens
599	Warrington	17.93	28.92	7.47	Warrington
600	Wigan	17.21	28.98	7.39	Wigan
601	Oldham	17.75	29.47	7.12	Oldham
602	Salford	17.5	27.84	7.34	Salford
603	Halton	17.52	29.9	7.16	Halton
604	Liverpool	19.35	32.56	8.12	Liverpool
605	Blackburn with Darwen	19.14	30.95	7.75	Blackburn with Darwen
606	Knowsley	17.57	30.98	6.98	Knowsley
607	Tameside	16.58	27.12	6.81	Tameside
608	Blackpool	18.08	30.45	7.18	Blackpool
609	East Riding of Yorkshire	19.03	29.19	8.08	East Riding of Yorkshire
610	Manchester	18.88	29.8	7.94	Manchester
611	York	20.01	30.19	8.78	York
612	North Yorkshire	18.58	28.43	8.03	North Yorkshire
613	North East Lincolnshire	20.12	33.94	8.34	North East Lincolnshire
614	Bradford	19.14	30.79	8.32	Bradford
615	Calderdale	19.93	31.44	8.32	Calderdale
616	Kirklees	18.86	30.21	8.21	Kirklees
617	North Lincolnshire	21.72	34.39	9.17	North Lincolnshire
618	Leeds	19.23	30.27	8.81	Leeds
619	Rotherham	17.56	28.68	7.18	Rotherham
620	Sheffield	17.43	27.49	7.42	Sheffield
621	Doncaster	17.81	28.93	7.37	Doncaster
622	Wakefield	18.29	29.51	7.46	Wakefield
623	Kingston upon Hull, City of	19.42	31.92	8	Kingston upon Hull, City of
624	Barnsley	16.86	28.31	7.14	Barnsley
625	Northamptonshire	18.8	31.91	7.6	Northamptonshire
626	Leicestershire	17.12	26.99	7.44	Leicestershire
627	Lincolnshire	19.5	31.79	7.77	Lincolnshire
628	Nottingham	17.51	29.02	7.44	Nottingham
629	Rutland	18.36	28.31	8.01	Rutland
630	Derby	17.42	28.48	7.17	Derby
631	Derbyshire	17.56	28.74	7.13	Derbyshire
632	Nottinghamshire	18.47	29.91	8.01	Nottinghamshire
633	Shropshire	17.9	28.43	7.72	Shropshire
634	Leicester	17.47	29.27	7.58	Leicester
635	Worcestershire	17.64	28.36	7.54	Worcestershire
636	Warwickshire	19.2	30.28	8.43	Warwickshire
637	Herefordshire, County of	18.54	29.33	7.82	Herefordshire, County of
638	Solihull	16.75	26.49	6.74	Solihull
639	Staffordshire	18.65	29.21	7.73	Staffordshire
640	Stoke-on-Trent	17.3	28.77	6.78	Stoke-on-Trent
641	Dudley	17.39	30.38	6.72	Dudley
642	Telford and Wrekin	19.75	33	8.34	Telford and Wrekin
643	Coventry	19.63	31.9	7.87	Coventry
644	Sandwell	17.2	29.34	6.79	Sandwell
645	Cambridgeshire	16.3	26.97	6.84	Cambridgeshire
646	Suffolk	16.14	26.84	6.86	Suffolk
647	Walsall	18.29	31.78	7.19	Walsall
648	Wolverhampton	19.82	33.13	8.03	Wolverhampton
649	Bedford	17.71	30.01	7.29	Bedford
650	Birmingham	17.64	29.82	7.15	Birmingham
651	Central Bedfordshire	17.01	27.8	7.14	Central Bedfordshire
652	Norfolk	16.52	27.67	6.42	Norfolk
653	Hertfordshire	16.22	25.59	6.57	Hertfordshire
654	Thurrock	15.12	26.06	6.12	Thurrock
655	Essex	16.62	27.42	6.82	Essex
656	Southend-on-Sea	15.74	27.68	6.24	Southend-on-Sea
657	Richmond upon Thames	15.13	24.54	6.4	Richmond upon Thames
658	Peterborough	16.4	29.36	6.65	Peterborough
659	Kensington and Chelsea	16.06	26.77	6.83	Kensington and Chelsea
660	Luton	16.89	29.63	7.25	Luton
661	Bromley	14.33	24.81	5.9	Bromley
662	Barnet	15.41	25.62	6.65	Barnet
663	Westminster	15.48	25.91	6.53	Westminster
664	Redbridge	15.91	26.83	6.5	Redbridge
665	Havering	14.1	24.74	5.68	Havering
666	Merton	15.64	26.72	6.64	Merton
667	Bexley	13.68	24.29	5.35	Bexley
668	Hillingdon	15.13	27	5.67	Hillingdon
669	Brent	15.33	26.73	6.09	Brent
670	Kingston upon Thames	15.37	25.37	6.35	Kingston upon Thames
671	Sutton	13.96	24.33	5.73	Sutton
672	Harrow	13.99	23.99	5.6	Harrow
673	Croydon	15.59	27.82	6.19	Croydon
674	Hammersmith and Fulham	18.23	30.55	7.58	Hammersmith and Fulham
675	Enfield	14.59	25.89	5.87	Enfield
676	Greenwich	16.02	27.59	6.76	Greenwich
677	Ealing	16.88	29.35	7.06	Ealing
678	Newham	18.25	31.92	7.26	Newham
679	Waltham Forest	15.68	27.48	6.28	Waltham Forest
680	Wandsworth	16.65	27.87	7.06	Wandsworth
681	Camden	15.88	25.68	6.46	Camden
682	Hounslow	15.84	27.21	6.3	Hounslow
683	Lambeth	18.49	31.5	8	Lambeth
684	Lewisham	16.07	27.56	6.55	Lewisham
685	Haringey	17	28.88	7.2	Haringey
686	Barking and Dagenham	14.99	26.48	5.93	Barking and Dagenham
687	Southwark	18.1	30.79	7.28	Southwark
688	Hackney	18.65	32.1	7.65	Hackney
689	Islington	17.75	29.43	7.42	Islington
690	Wokingham	14.79	25.17	5.59	Wokingham
691	Tower Hamlets	16.97	28.74	7	Tower Hamlets
692	Windsor and Maidenhead	14.9	26.12	6.21	Windsor and Maidenhead
693	Buckinghamshire	15.3	24.89	6.11	Buckinghamshire
694	Surrey	15.05	23.95	6.31	Surrey
695	Hampshire	14.78	24.77	6.01	Hampshire
696	Bracknell Forest	13.91	24.24	5.71	Bracknell Forest
697	West Sussex	15.13	25.93	6.07	West Sussex
698	Oxfordshire	16.3	25.55	6.62	Oxfordshire
699	West Berkshire	14.24	23.88	6.03	West Berkshire
700	Kent	15.71	26.73	6.15	Kent
701	Reading	16.44	28.89	6.32	Reading
702	Brighton and Hove	17.52	29.21	7.21	Brighton and Hove
703	Medway	15.34	26.85	5.89	Medway
704	East Sussex	14.9	24.14	5.89	East Sussex
705	Portsmouth	15.75	27.97	6.8	Portsmouth
706	Isle of Wight	16.04	28.02	6.47	Isle of Wight
707	Southampton	15.18	26.75	6.12	Southampton
708	Milton Keynes	14.96	26.5	5.9	Milton Keynes
709	Wiltshire	17.24	27.17	7.45	Wiltshire
710	Slough	15.68	27.87	6.31	Slough
711	South Gloucestershire	16.43	26.39	6.68	South Gloucestershire
712	Dorset	15.72	24.74	6.36	Dorset
713	Gloucestershire	16.8	27.8	7.35	Gloucestershire
714	North Somerset	16.99	28.04	6.9	North Somerset
715	Devon	16.71	27.76	6.74	Devon
716	Somerset	17.05	27.77	6.89	Somerset
717	Poole	15.14	25.1	6.45	Poole
718	Bath and North East Somerset	16.86	26.45	7.45	Bath and North East Somerset
719	Swindon	15.46	25.81	6.41	Swindon
720	Cornwall	17.17	27.8	6.91	Cornwall
721	Torbay	16.37	27.22	6.9	Torbay
722	Bristol, City of	17.48	29.65	7.05	Bristol, City of
723	Plymouth	16.78	28.21	6.8	Plymouth
724	Bournemouth	17.49	29.52	7.37	Bournemouth
725	Afar	56.25	130.7	17.81	Afar
726	Amhara	31.05	73.88	9.88	Amhara
727	Tigray	44.96	99.76	14.47	Tigray
728	Southern Nations, Nationalities, and Peoples	42.86	95.32	13.39	Southern Nations, Nationalities, and Peoples
729	Harari	97.83	195.72	32.53	Harari
730	Oromia	40.97	90.98	13.89	Oromia
731	Gambella	66.11	145.94	20.67	Gambella
732	Somali	38.66	84.62	12.47	Somali
733	Addis Ababa	138.71	254.33	50.3	Addis Ababa
734	Benishangul-Gumuz	47.9	109.17	15.79	Benishangul-Gumuz
735	Ardebil	63.57	102.18	27.11	Ardebil
736	East Azarbayejan	67.2	118.65	26.97	East Azarbayejan
737	Dire Dawa	79.46	155.81	26.98	Dire Dawa
738	Alborz	48.92	78.75	21.84	Alborz
739	West Azarbayejan	46.82	80.93	18.46	West Azarbayejan
740	Fars	65.96	96.28	32.74	Fars
741	Bushehr	47.42	75.69	20.55	Bushehr
742	Gilan	57.09	92.33	24.58	Gilan
743	Chahar Mahaal and Bakhtiari	35.78	55.3	15.38	Chahar Mahaal and Bakhtiari
744	Ilam	93	147.57	38.09	Ilam
745	Golestan	71.19	114.38	29.69	Golestan
746	Hamadan	49.06	74.16	20.45	Hamadan
747	Isfahan	43.37	72.13	17.95	Isfahan
748	Hormozgan	67.38	113.25	26.52	Hormozgan
749	Kerman	64.17	101.97	28.25	Kerman
750	South Khorasan	47.69	83.99	18.22	South Khorasan
751	Kermanshah	58.14	92.3	24.77	Kermanshah
752	Khuzestan	46.52	79.11	20.12	Khuzestan
753	North Khorasan	55.37	91.42	22.15	North Khorasan
754	Kohgiluyeh and Boyer-Ahmad	43.53	64.91	21.09	Kohgiluyeh and Boyer-Ahmad
755	Khorasan-e-Razavi	49.01	86.16	17.65	Khorasan-e-Razavi
756	Markazi	46.14	73.09	20.49	Markazi
757	Kurdistan	45.77	74.79	18.55	Kurdistan
758	Lorestan	51.77	84.92	21.88	Lorestan
759	Mazandaran	51.44	80.27	21.75	Mazandaran
760	Qazvin	54.57	88.51	22.28	Qazvin
761	Sistan and Baluchistan	78.98	139.07	26.8	Sistan and Baluchistan
762	Qom	56.49	93.28	23.43	Qom
763	Semnan	56.61	91.72	24.51	Semnan
764	Tehran	45.87	75.7	19.06	Tehran
765	Yazd	52.14	85.9	21.39	Yazd
766	Zanjan	52.82	83.85	22.67	Zanjan
767	Tr酶ndelag	14.85	21.4	6.97	Tr酶ndelag
768	Azad Jammu & Kashmir	68.25	124.82	28.99	Azad Jammu & Kashmir
769	Islamabad Capital Territory	98.75	179	44.01	Islamabad Capital Territory
770	Balochistan	67.29	119.53	27.24	Balochistan
771	Khyber Pakhtunkhwa	52.4	90.18	22.83	Khyber Pakhtunkhwa
772	Gilgit-Baltistan	59.66	110.64	25.53	Gilgit-Baltistan
773	Punjab	71.75	124.37	33.82	Punjab
774	Sindh	65.42	119.27	27.04	Sindh
775	Vestfold og Telemark	13.85	21	6.42	Vestfold og Telemark
776	Vestland	13.29	19.84	6.51	Vestland
777	Agder	14.02	21.58	6.48	Agder
778	Innlandet	15.05	22.26	7.5	Innlandet
779	Viken	14.34	21.27	6.71	Viken
780	Troms og Finnmark	16.83	23.8	8.08	Troms og Finnmark
781	Association of Southeast Asian Nations	44.23	93.4	15.89	Association of Southeast Asian Nations
782	Gulf Cooperation Council	190.58	303.87	90.92	Gulf Cooperation Council
783	Organization of Islamic Cooperation	61.6	95.4	28.14	Organization of Islamic Cooperation
784	Central Africa	80.77	134.46	34.93	Central Africa
785	Sahel Region	46.74	77.63	20.18	Sahel Region
786	Brazil Central-West	88.13	128.03	43.77	Brazil Central-West
787	Brazil North	98.42	143.57	46.34	Brazil North
788	Brazil South	81.8	114.01	39.44	Brazil South
789	Brazil Northeast	81.39	119.86	38.08	Brazil Northeast
790	Brazil Southeast	86.01	124.17	40.33	Brazil Southeast
791	Advanced Health System	44.67	64.34	22.09	Advanced Health System
792	Minimal Health System	51.37	96.09	19.76	Minimal Health System
793	Basic Health System	58.94	96.44	25.82	Basic Health System
794	Limited Health System	37.7	64.52	15.94	Limited Health System
795	Health System Grouping Levels	50.13	79.15	22.56	Health System Grouping Levels
796	Trinidad and Tobago	189.76	314.44	85.96	Tobago
797	NA	NA	NA	NA	NA
798	Antigua and Barbuda	188.04	310.62	79.52	Barbuda
799	NA	NA	NA	NA	NA
800	NA	NA	NA	NA	NA
801	Saint Kitts and Nevis	249.84	413.39	106.7	Nevis
802	NA	NA	NA	NA	NA
803	NA	NA	NA	NA	NA
804	NA	NA	NA	NA	NA
805	NA	NA	NA	NA	NA
806	Saint Vincent and the Grenadines	134.33	235.61	53.54	Grenadines
807	NA	NA	NA	NA	NA
808	NA	NA	NA	NA	NA
809	NA	NA	NA	NA	NA
810	NA	NA	NA	NA	NA
811	NA	NA	NA	NA	NA
812	NA	NA	NA	NA	NA
813	NA	NA	NA	NA	NA
814	NA	NA	NA	NA	NA
